# Supplementary material for: Integrated Transcriptomic Analysis of NOTCH1- and MYB-Associated Immune Features in SACC
Source: Int J Mol Sci. 2026 Jul 22;27(14):6498. doi: 10.3390/ijms27146498 (PMC13410102; doi:10.3390/ijms27146498)
Supplement: Supplementary file 1 [file ijms-27-06498-s001.zip]

Archive with 2 entries (2 files):
- supplemental figures.pdf
- Supplemental Tables.xlsx
