# Supplementary material for: Integrated Transcriptomic Analysis of NOTCH1- and MYB-Associated Immune Features in SACC
Source: Int J Mol Sci. 2026 Jul 22;27(14):6498. doi: 10.3390/ijms27146498 (PMC13410102; doi:10.3390/ijms27146498)
Supplement: Supplementary file 1 [file ijms-27-06498-s001.zip › Supplemental Tables.xlsx]

## Sheet: index
Supplemental Table of Contents
Table S1 Definition of novel blood-derived transcripts by IMGT
Table S2 The ABC Database analyzed the immune cell sources of blood differential TFs
Table S3 Identification of cluster 24 as primary tumor-specific hMDPs by single-cell reanalysis
Table S4 Differential NOTCH1 signaling inprimary and metastatic tissues
Table S5 Marker genes for CD69+ tissue-resident memory T cells
Table S6 Transcriptional similarity of the CSC cluster marker genes to cycling pre-B, G2M-phase, CLP, and pre-monocyte cells in healthy human bone marrow (ABC databases).
Table S7 STAR analysis of five viruses in blood and tissue sequencing
Table S8 Clinical and pathological characteristics of the blood sample cohort of SACC patients
Table S9 qPCR or nested PCR primer sequences
Table S10 Immune cell signatures: Integrated marker genes from ImmuCellAI, XCell, and UCSC databases
Table S11 Leveraging python for stratification analysis of RNA-seq data

## Sheet: Table S1
Table S2 Definition of novel blood-derived transcripts by IMGT								Reference
gene_id	gene_name	log2(fc)	pval	qval	regulation	significant	IMGT®-gene_name	Vettermann C, Schlissel MS. Allelic exclusion of immunoglobulin genes: models and mechanisms. Immunological Reviews 2010;237(1):22-42 doi 10.1111/j.1600-065X.2010.00935.x.
ENSG00000269365	ENSG00000269365	9.91168	0.000357546	0.0987055	up	yes	snRNA
ENSG00000272564	ENSG00000272564	4.7933	0.000205708	0.0800355	up	yes	IGKV2-40
ENSG00000289316	ENSG00000289316	4.14146	1.83975e-06	0.00457099	up	yes	IGHV1-24
ENSG00000269271	ENSG00000269271	3.33426	0.000670415	0.130278	up	yes	processed_pseudogene
ENSG00000289573	ENSG00000289573	3.28372	0.00175798	0.187549	up	yes	IGHV1-58
ENSG00000225339	ENSG00000225339	3.16549	0.000604149	0.123616	up	yes	IGHV3-74-1
ENSG00000284931	ENSG00000284931	2.94859	6.57548e-05	0.0475214	up	yes	IGKV1-17
ENSG00000287642	ENSG00000287642	2.81116	0.000286991	0.0883424	up	yes	IGHV3-16
ENSG00000231615	ENSG00000231615	2.78075	0.000696225	0.132336	up	yes	IGHV3-43D
ENSG00000269887	ENSG00000269887	2.29015	0.000197088	0.0788416	up	yes	IGHJ1
ENSG00000293358	ENSG00000293358	2.13336	0.000129029	0.0660022	up	yes	IGHV1-8
ENSG00000288684	ENSG00000288684	2.12893	0.000297716	0.0900501	up	yes	IGHD2-21
ENSG00000272760	ENSG00000272760	1.92202	0.000561829	0.121421	up	yes	TEC
ENSG00000288836	ENSG00000288836	1.68843	4.41219e-06	0.00874811	up	yes	IGHV1-69-3
ENSG00000289514	ENSG00000289514	1.58625	0.000248803	0.0832151	up	yes	IGHD3-16
ENSG00000273437	ENSG00000273437	1.57569	0.000399625	0.10221	up	yes	misc_RNA
ENSG00000265401	ENSG00000265401	1.42818	0.00120485	0.167161	up	yes	IGKV1-5
ENSG00000243273	ENSG00000243273	1.29045	0.000685355	0.131158	up	yes	lncRNA
ENSG00000275569	ENSG00000275569	1.23297	0.000124822	0.0648031	up	yes	IGLV3-1
ENSG00000278932	ENSG00000278932	1.19439	0.000599864	0.123465	up	yes	IGHV4-30-2
ENSG00000237927	ENSG00000237927	1.19185	3.1778e-05	0.0368456	up	yes	IGHD3-10
ENSG00000287682	ENSG00000287682	1.15351	0.00016076	0.0726216	up	yes	IGHV3-12
ENSG00000265118	ENSG00000265118	-1.22163	0.00106244	0.159293	down	yes	LINC02593
ENSG00000226530	ENSG00000226530	-1.45806	0.00134892	0.171987	down	yes	IGHV1-46
ENSG00000257390	ENSG00000257390	-1.90518	0.00111563	0.163846	down	yes	IGLV3-25
ENSG00000271581	ENSG00000271581	-7.24581	2.05047e-05	0.0274321	down	yes	IGHD4-17

## Sheet: Table S2
Table S3 The ABC Database analyzed the immune cell sources of blood differential TFs.								Reference
immunophenotype	rnacluster	CEBPE	OLIG1	NR4A3	IL3RA	IL5RA		Xie X, Liu M, Zhang Y, Wang B, Zhu C, Wang C, et al. Single-cell transcriptomic landscape of human blood cells. National Science Review 2021;8(3)
BNK	B_NK2	0	0	0	0	0
BNK	B_NK2	0	0	0	0	0
BNK	G2M	0	0	0.077329	0	0
BNK	B_NK2	0	0	0	1.24005	0
BNK	B_NK2	0	0	0	0	0
BNK	B_NK2	0	0	0	0	0
BNK	B_NK2	0	0	0	0	0
BNK	B_NK1	0	0	0	0	0
BNK	B_NK1	0	0	0	0	0
BNK	G2M	0	0	0	0	0
BNK	B_NK1	0	0	0	0	0
BNK	G2M	0	0	0	0	0
BNK	B_NK1	0	0	0	0.0428126	0
BNK	B_NK1	0	0	0	0	0
BNK	B_NK2	0	0	0	0	0
BNK	G2M	0	0	0	0	0
BNK	MLP	0	0	0	0	0
BNK	G2M	0	0	0	0	0
BNK	B_NK2	0	0	0	0	0
BNK	B_NK1	0	0	0	0.0766159	0
BNK	B_NK1	0	0	0	0	0
BNK	B_NK2	0	0	0	0	0
BNK	G2M	0	0	0	0	0
BNK	B_NK1	0	0	0	0	0
BNK	B_NK2	0	0	0	0	0
BNK	B_NK1	0	0	0	0	0
BNK	G2M	0	0	0	0	0
BNK	B_NK2	0	0	0	0	0
BNK	G2M	0	0	0	0	0
BNK	B_NK1	0	0	0	0.411977	0
BNK	G2M	0	0	0	0	0
BNK	B_NK1	0	0	0	1.18604	0
BNK	B_NK1	0	0	0.0621901	0	0
BNK	B_NK2	0	0	0	0	0
BNK	B_NK2	0	0	0	0	0
BNK	B_NK1	0	0	0	0	0
BNK	B_NK2	0	0	0	0	0
BNK	B_NK1	0	0	0	0	0
BNK	G2M	0	0	0	0	0
BNK	B_NK2	0	0	0	0	0
BNK	B_NK1	0	0	0	0.317105	0
BNK	B_NK1	0	0	0	0	0
BNK	MLP	0	0	0	0	0
BNK	B_NK1	0	0	0	0	0
BNK	B_NK2	0	0	0	0	0
BNK	G2M	0	0	0	0	0
BNK	B_NK2	0	0	0	0	0
BNK	B_NK2	0	0	0	0	0
BNK	B_NK2	0	0	0	0	0
BNK	B_NK1	0	0	0	0	0
BNK	B_NK2	0	0	0	0	0
BNK	B_NK2	0	0	0	0	0
BNK	B_NK2	0	0	0	0	0
BNK	B_NK2	0	0	0	0	0
BNK	G2M	0	0	0	0	0
BNK	B_NK1	0	0	0	0	0
BNK	G2M	0	0	0	0	0
BNK	B_NK2	0	0	0	0	0
BNK	B_NK2	0	0	0	0	0
BNK	B_NK1	0	0	0	0	0
BNK	B_NK2	0	0	0	0	0
BNK	HSC/MPP1	0	0	0	0	0
BNK	B_NK2	0	0	0	0	0
BNK	G2M	0	0	0	0	0
BNK	B_NK2	0	0	0	0	0
BNK	B_NK1	0	0	0	0	0
BNK	B_NK2	0	0	0	0	0
BNK	G2M	0	0	0	0	0
BNK	B_NK1	0	0	0	0.291061	0
BNK	G2M	0	0	0	0	0
BNK	B_NK1	0	0	0	0.068285	0
BNK	B_NK2	0	0	0	0	0
BNK	B_NK1	0	0	0	0.299328	0
BNK	B_NK1	0	0	0	0	0
BNK	B_NK1	0	0	0	0	0
BNK	B_NK1	0	0	0	0	0
BNK	B_NK2	0	0	0	0	0
BNK	B_NK2	0	0	0	0.817952	0
BNK	B_NK2	0	0	0	0	0
BNK	B_NK1	0	0	0	0	0
BNK	B_NK2	0	0	0	0	0
BNK	B_NK2	0	0	0	0	0
BNK	B_NK2	0	0	0	0	0
BNK	MLP	0	0	0	0	0
BNK	B_NK2	0	0	0	0	0
BNK	B_NK1	0	0	0	0	0
BNK	B_NK1	0	0	0	0	0
BNK	B_NK2	0	0	0	0.196392	0
BNK	LMPP	0	0	0.439813	0.832823	0
BNK	B_NK2	0	0	0	0	0
BNK	B_NK1	0	0	0	0.0818439	0
BNK	B_NK2	0	0	0	0	0
BNK	B_NK1	0	0	0	0	0
BNK	B_NK2	0	0	0	0	0
BNK	B_NK1	0	0	0	0	0
BNK	B_NK1	0	0	0	0	0
BNK	B_NK1	0	0	0	0	0
BNK	B_NK1	0	0	0	0	0
BNK	B_NK2	0	0	0	0	0
BNK	B_NK1	0	0	0	0	0
BNK	G2M	0	0	0	0	0
BNK	B_NK2	0.183936	0	0	0	0
BNK	B_NK1	0	0	0	0	0
BNK	B_NK1	0.0712105	0	0	0	0
BNK	B_NK2	0	0	0	0	0
BNK	B_NK2	0	0	0	0	0.170108
BNK	B_NK1	0	0	0	0	0
BNK	B_NK1	0	0	0	0	0
BNK	B_NK2	0	0	0	0	0
BNK	B_NK2	0	0	0	0	0
BNK	B_NK2	0	0	0	0	0.152773
BNK	B_NK1	0	0	0	0	0
BNK	B_NK1	0	0	0	0	0
BNK	B_NK2	0	0	0	0	0
BNK	G2M	0	0	0	0	0
BNK	B_NK2	0	0	0	0	0
BNK	B_NK2	0	0	0.291722	0	0
BNK	B_NK2	0	0	0	0	0
BNK	B_NK2	0	0	0	0	0
BNK	B_NK1	0	0	0	0	0
BNK	B_NK1	0	0	0	0	0
BNK	B_NK2	0	0	0	0	0
BNK	B_NK1	0	0	0	0	0
BNK	B_NK2	0	0	0	0	0
BNK	B_NK1	0	0	0	0	0
BNK	B_NK2	0	0	0	0	0
BNK	B_NK1	0	0	0	0	0
BNK	B_NK2	0	0	0	0	0
BNK	B_NK2	0	0	0	0	0
BNK	B_NK1	0	0	0	0	0
BNK	B_NK2	0	0	0	0	0
BNK	MLP	0	0	0	0	0
BNK	B_NK2	0	0	0	0	0
BNK	B_NK2	0	0	0	0	0
BNK	MLP	0	0	0	0	0
BNK	B_NK1	0	0	0	0	0
BNK	B_NK1	0	0	0	0	0
BNK	B_NK1	0	0	0	0	0
BNK	MLP	0	0	0	0	0
BNK	B_NK2	0	0	0	0	0
BNK	B_NK1	0	0	0	0	0
BNK	B_NK2	0	0	0	0	0
BNK	B_NK2	0	0	0	0	0
BNK	B_NK2	0	0	0	0	0
BNK	HSC/MPP2	0	0	0	0	0
BNK	B_NK1	0	0	0	0.0687826	0
BNK	B_NK2	0	0	0	0	0
BNK	B_NK2	0	0	0	0	0
BNK	B_NK2	0	0	0	0	0
BNK	B_NK2	0	0	0	0	0
BNK	B_NK1	0	0	0	0	0
BNK	B_NK2	0	0	0	0	0
BNK	B_NK2	0	0	0	0	0
BNK	MLP	0	0	0	0	0
BNK	MEP1	0	0	0	0	0
BNK	B_NK1	0	0	0	0	0
BNK	B_NK1	0	0	0	0.203919	0
BNK	B_NK2	0	0	0	0	0
BNK	B_NK2	0.244142	0	0	1.07694	0
BNK	B_NK2	0	0	0	0	0
BNK	MEP2	0	0	0	0.115847	0
BNK	B_NK1	0	0	0	0	0
BNK	B_NK1	0	0	0	0	0
BNK	Neu	0	0	0	0	0
BNK	Neu	0	0	0	0	0
BNK	B_NK1	0	0	0	0	0
BNK	B_NK1	0	0	0	0	0
BNK	B_NK1	0	0	0	0	0
BNK	B_NK1	0	0	0	0	0
BNK	B_NK1	0	0	0	0	0
BNK	B_NK2	0	0	0	0	0
BNK	B_NK1	0	0	0	0	0
BNK	B_NK1	0	0	0	0	0
BNK	Neu	0	0	0	0	0
BNK	B_NK1	0	0	0	0	0
BNK	B_NK1	0	0	0	0.2188	0
BNK	B_NK1	0	0	0	0	0
BNK	B_NK1	0	0	0	0	0
BNK	B_NK1	0	0	0	0	0
BNK	B_NK1	0	0	0	0	0
BNK	MLP	0	0	0	0	0
BNK	B_NK1	0	0	0	0	0
BNK	MLP	0	0	0	0.141577	0
BNK	B_NK1	0	0	0	0.365814	0
BNK	Neu	0.125662	0	0	0	0
BNK	B_NK1	0	0	0	0	0
BNK	B_NK1	0	0	0	0	0
BNK	B_NK1	0	0	0	0	0
BNK	B_NK1	0	0	0	0	0
BNK	B_NK1	0	0	0	0	0
BNK	B_NK1	0	0	0	0	0
BNK	B_NK1	0	0	0	0	0
BNK	B_NK1	0	0	0	0	0
BNK	MLP	0	0	0	0	0
BNK	B_NK1	0	0	0	0	0
BNK	B_NK1	0	0	0	0	0
BNK	B_NK1	0	0	0	0	0
BNK	B_NK1	0	0	0	0.403343	0
BNK	B_NK2	0	0	0	0.113606	0
BNK	B_NK1	0	0	0	0	0
BNK	MLP	0.129616	0	0	0	0
BNK	B_NK2	0	0	0	0	0
BNK	B_NK1	0	0	0	0	0
BNK	B_NK2	0	0	0	0	0
BNK	B_NK1	0	0	0	0	0
BNK	B_NK2	0	0	0	0	0
BNK	B_NK1	0	0	0	0	0
BNK	B_NK1	0	0	0	0	0
BNK	B_NK1	0	0	0	0	0
BNK	MLP	0	0	0.613772	0	0
BNK	B_NK2	0	0	0	0	0
BNK	B_NK1	0	0	0	0	0
BNK	B_NK2	0	0	0.209929	0	0
BNK	B_NK1	0	0	0.412763	0	0
BNK	B_NK1	0	0	0	0	0
BNK	B_NK2	0	0	0	0	0
BNK	MLP	0	0	0	0.940826	0
BNK	B_NK1	0	0	0	0	0
BNK	MEP2	0	0	0	0.477973	0
BNK	B_NK2	0	0	0	0.159164	0
BNK	B_NK2	0	0	0	0	0
BNK	MLP	0	0	0	0.277175	0
BNK	MLP	0	0	0	0	0
BNK	B_NK1	0	0	0	0	0
BNK	MLP	0	0	0	0	0
BNK	B_NK1	0	0	0	0	0
BNK	MLP	0	0	0	0	0
BNK	MEP2	0	0	0	0	0
BNK	B_NK1	0	0	0	0	0
BNK	B_NK1	0	0	0	0	0
BNK	MLP	0	0	0	0	0
BNK	B_NK1	0	0	0	0	0
BNK	MLP	0	0	0	0	0
BNK	B_NK1	0	0	0	0	0
BNK	B_NK1	0	0	0	0	0
BNK	MLP	0	0	0	0	0
BNK	B_NK1	0	0	0	0	0
BNK	MLP	0	0	0	0.120529	0
BNK	B_NK1	0	0	0	0.833658	0
BNK	B_NK1	0	0	0	0	0
CD4T	CD4_memory_T	0	0	0	0	0
CD4T	CD4_memory_T	0	0	0	0.913838	0
CD4T	CD4_memory_T	0	0	0	0	0
CD4T	CD4_naive_T	0	0	0	0	0
CD4T	CD4_memory_T	0	0	0	0	0
CD4T	CD4_naive_T	0	0	0	0	0
CD4T	CD4_memory_T	0	0	0	0	0
CD4T	CD4_memory_T	0	0	0	0	0
CD4T	CD4_naive_T	0	0	0	0	0
CD4T	CD4_effector_T	0	0	0	0	0
CD4T	CD4_naive_T	0	0	0	0	0
CD4T	CD4_memory_T	0	0	0	0	0
CD4T	CD4_naive_T	0	0	0	0	0
CD4T	CD4_naive_T	0	0	0	0	0
CD4T	CD4_memory_T	0	0	0	0	0
CD4T	CD4_memory_T	0	0	0	0	0
CD4T	CD4_memory_T	0	0	0	0	0
CD4T	CD4_naive_T	0	0	0.695606	0	0
CD4T	CD4_naive_T	0	0	0	0	0
CD4T	CD4_memory_T	0	0	0	0	0
CD4T	CD4_naive_T	0	0	0	0	0
CD4T	CD4_naive_T	0	0	0	0	0
CD4T	CD4_memory_T	0	0	0	0	0
CD4T	CD4_naive_T	0	0	0	0.299258	0
CD4T	CD4_memory_T	0	0	0	0	0
CD4T	CD4_memory_T	0	0	0	0	0
CD4T	CD4_naive_T	0	0	0	0	0
CD4T	CD4_naive_T	0	0	0	0	0
CD4T	CD4_naive_T	0	0	0	0	0
CD4T	CD4_naive_T	0	0	0	0	0
CD4T	CD4_naive_T	0	0	0	0	0
CD4T	CD4_naive_T	0	0	0	0	0
CD4T	CD4_naive_T	0	0	0	0	0
CD4T	CD4_effector_T	0	0	0	0	0
CD4T	CD4_memory_T	0	0	0	0	0
CD4T	CD4_naive_T	0	0	0	0	0
CD4T	CD4_effector_T	0	0	0	0	0
CD4T	CD4_naive_T	0	0	0	0	0
CD4T	CD4_naive_T	0	0	0	0	0
CD4T	CD4_effector_T	0	0	0	0	0
CD4T	CD4_naive_T	0	0	0	0	0
CD4T	CD4_effector_T	0	0	0	0	0
CD4T	CD4_naive_T	0	0	0	0	0
CD4T	CD4_memory_T	0	0	0	0	0
CD4T	CD4_naive_T	0	0	0	0	0
CD4T	CD4_naive_T	0	0	0	0	0
CD4T	CD4_memory_T	0	0	0	0	0
CD4T	CD4_naive_T	0	0	0	0	0
CD4T	CD4_naive_T	0	0	0	0	0
CD4T	CD4_naive_T	0	0	0	0	0
CD4T	CD4_naive_T	0	0	0	0	0
CD4T	CD4_memory_T	0	0	0	0	0
CD4T	CD4_effector_T	0	0	0	0	0
CD4T	CD4_effector_T	0	0	0	0	0
CD4T	CD4_naive_T	0	0	0	0	0
CD4T	CD4_naive_T	0	0	0	0	0
CD4T	CD4_naive_T	0	0	0	0	0
CD4T	CD4_naive_T	0	0	0	0	0
CD4T	CD4_effector_T	0	0	0	0	0
CD4T	CD4_memory_T	0	0	0	0	0
CD4T	CD4_naive_T	0	0	0	0	0
CD4T	CD4_memory_T	0	0	0	0	0
CD4T	CD4_naive_T	0	0	0	0	0
CD4T	CD4_memory_T	0	0	0	0	0
CD4T	CD4_memory_T	0	0	0	0	0
CD4T	CD4_naive_T	0	0	0	1.10862	0
CD4T	CD4_memory_T	0	0	0	0	0
CD4T	CD4_effector_T	0	0	0	0	0
CD4T	CD4_memory_T	0	0	0	0	0
CD4T	CD4_effector_T	0	0	0	0	0
CD4T	CD4_naive_T	0	0	0	0	0
CD4T	CD4_memory_T	0	0	0	0	0
CD4T	CD4_effector_T	0	0	0	0	0
CD4T	CD4_effector_T	0	0	0	0	0
CD4T	CD4_memory_T	0	0	0	0	0
CD4T	CD4_naive_T	0	0	0	0	0
CD4T	CD4_naive_T	0	0	0	0	0
CD4T	CD4_effector_T	0	0	0	0	0
CD4T	CD4_memory_T	0	0	0	0	0
CD4T	CD4_naive_T	0	0	0	0	0
CD4T	CD4_memory_T	0	0	0	0	0
CD4T	CD4_naive_T	0	0	0	0	0
CD4T	CD4_effector_T	0	0	0	0	0
CD4T	CD4_naive_T	0	0	0	0	0
CD4T	CD4_memory_T	0	0	0	0	0
CD4T	CD4_memory_T	0	0	0	0	0
CD4T	CD4_naive_T	0	0	0	0	0
CD4T	CD4_naive_T	0	0	0	0	0
CD4T	CD4_memory_T	0	0	0	0	0
CD4T	CD4_memory_T	0	0	0	0	0
CD4T	CD4_memory_T	0	0	0	0	0
CD4T	CD4_memory_T	0	0	0	0	0
CD4T	CD4_naive_T	0	0	0	0	0
CD4T	CD4_naive_T	0	0	0	0	0
CD4T	CD4_effector_T	0	0	0	0	0
CD4T	CD4_effector_T	0	0	0	0	0
CD4T	CD4_naive_T	0	0	0	0	0
CD4T	CD4_naive_T	0	0	0	0	0
CD4T	CD4_naive_T	0	0	0	0	0
CD4T	CD4_naive_T	0	0	0	0	0
CD4T	CD4_naive_T	0	0	0	0	0
CD4T	CD4_naive_T	0	0	0	0	0
CD4T	CD4_naive_T	0	0	0	0	0
CD4T	CD4_memory_T	0	0	0	2.24755	0
CD4T	CD4_naive_T	0	0	0	0	0
CD4T	CD4_naive_T	0	0	0	0	0
CD4T	CD4_memory_T	0	0	0	0	0
CD4T	CD4_naive_T	0	0	0	0	0
CD4T	CD4_memory_T	0	0	0	0	0
CD4T	CD4_effector_T	0	0	0	0	0
CD4T	CD4_memory_T	0	0	0	0	0
CD4T	CD4_effector_T	0	0	0	0	0
CD4T	CD4_effector_T	0	0	0	0	0
CD4T	CD4_memory_T	0	0	0	0	0
CD4T	CD4_memory_T	0	0	0	0	0
CD4T	CD4_naive_T	0	0	0	0	0
CD4T	CD4_memory_T	0	0	0	0	0
CD4T	CD4_naive_T	0	0	0	0.940412	0
CD4T	CD4_memory_T	0	0	0	0	0
CD4T	CD4_naive_T	0	0	0	0	0
CD4T	CD4_naive_T	0	0	0	0	0
CD4T	CD4_memory_T	0	0	0	0	0
CD4T	CD4_memory_T	0	0	0	0	0
CD4T	CD4_memory_T	0	0	0	0	0
CD4T	CD4_naive_T	0	0	0	0	0
CD4T	CD4_memory_T	0	0	0	0	0
CD4T	CD4_memory_T	0	0	0	0	0
CD4T	CD4_memory_T	0	0	0	0	0
CD4T	CD4_naive_T	0	0	0	0	0
CD4T	CD4_memory_T	0	0	0	0	0
CD4T	CD4_naive_T	0	0	0	0	0
CD4T	CD4_naive_T	0	0	0	0	0
CD4T	CD4_effector_T	0	0	0	0	0
CD4T	CD4_memory_T	0	0	0	0	0
CD4T	CD4_effector_T	0	0	0	0	0
CD4T	CD4_memory_T	0	0	0	0	0
CD4T	CD4_effector_T	0	0	0	0	0
CD4T	CD4_naive_T	0	0	0	0	0
CD4T	CD4_naive_T	0	0	0	0.807956	0
CD4T	CD4_naive_T	0	0	0	0	0
CD4T	CD4_naive_T	0	0	0	0	0
CD4T	CD4_naive_T	0	0	0	0	0
CD4T	CD4_naive_T	0	0	0	0	0
CD4T	CD4_naive_T	0	0	0	0	0
CD4T	CD4_effector_T	0	0	0	0	0
CD4T	CD4_naive_T	0	0	0	0	0
CD4T	CD4_memory_T	0	0	0	0	0
CD4T	CD4_naive_T	0	0	0	0	0
CD4T	CD4_naive_T	0	0	0	0	1.01802
CD4T	CD4_naive_T	0	0	0	0	0
CD4T	CD4_naive_T	0	0	0	0	0
CD4T	CD4_naive_T	0	0	0	0	0
CD4T	CD4_effector_T	0	0	0	0	0
CD4T	CD4_naive_T	0	0	0	0	0
CD4T	CD4_naive_T	0	0	0	0	0
CD4T	CD4_naive_T	0	0	0	0	0
CD4T	CD4_naive_T	0	0	0	0	0
CD4T	CD4_memory_T	0	0	0	0	0
CD4T	CD4_memory_T	0	0	0	0	0
CD4T	CD4_effector_T	0	0	0	0	0
CD4T	CD4_effector_T	0	0	0	0	0
CD4T	CD4_effector_T	0	0	0	0	0
CD4T	CD4_effector_T	0	0	0	0	0
CD4T	CD4_effector_T	0	0	0	0	0
CD4T	CD4_naive_T	0	0	0	0	0
CD4T	CD4_naive_T	0	0	0	1.36878	0
CD4T	CD4_naive_T	0	0	0	0	0
CD4T	CD4_effector_T	0	0	0	0	0
CD4T	CD4_effector_T	0	0	0	0	0
CD4T	CD4_naive_T	0	0	0	0.981768	0
CD4T	CD4_memory_T	0	0	0	0	0
CD4T	CD4_naive_T	0	0	0	0	0
CD4T	CD4_effector_T	0	0	0	0	0
CD4T	CD4_naive_T	0	0	0	0	0
CD4T	CD4_naive_T	0	0	0	0	0
CD4T	CD4_memory_T	0	0	0	0	0
CD4T	CD4_naive_T	0	0	0	0	0
CD4T	CD4_memory_T	0	0	0	0	0
CD4T	CD4_naive_T	0	0	0	0	0
CD4T	CD4_memory_T	0	0	0	0	0
CD4T	CD4_memory_T	0	0	0	0	0
CD4T	CD4_naive_T	0	0	0	0.779362	0
CD4T	CD4_effector_T	0	0	0	0	0
CD4T	CD4_memory_T	0	0	0	0	0
CD4T	CD4_effector_T	0	0	0	0	0
CD4T	CD4_memory_T	0	0	0	0	0
CD4T	CD4_naive_T	0	0	0	0	0
CD4T	CD4_naive_T	0	0	0	0	0
CD4T	CD4_naive_T	0	0	0	0	0
CD4T	CD4_naive_T	0	0	0	0	0
CD4T	CD4_naive_T	0	0	0	0	0
CD4T	CD4_naive_T	0	0	0	0	0
CD4T	CD4_naive_T	0	0	0	0	0
CD4T	CD4_memory_T	0	0	0	0	0
CD4T	CD4_memory_T	0	0	0	0	0
CD4T	CD4_memory_T	0	0	0	0	0
CD4T	CD4_naive_T	0	0	0	0	0
CD4T	CD4_naive_T	0	0	0	0	0
CD4T	CD4_memory_T	0	0	0	0	0
CD4T	CD4_memory_T	0	0	0	0	0
CD4T	CD4_memory_T	0	0	0	0	0
CD4T	CD4_effector_T	0	0	0	0	0
CD4T	CD4_memory_T	0	0	0	0	0
CD4T	CD4_naive_T	0	0	0	0	0
CD4T	CD4_memory_T	0	0	0	0	0
CD4T	CD4_effector_T	0	0	0	0	0
CD4T	CD4_effector_T	0	0	0	0	0
CD4T	CD4_memory_T	0	0	0	0	0
CD4T	CD4_naive_T	0	0	0	0	0
CD4T	CD4_naive_T	0	0	0	0	0
CD4T	CD4_naive_T	0	0	0	0	0
CD4T	CD4_naive_T	0	0	0	0	0
CD4T	CD4_memory_T	0	0	0	0	0
CD4T	CD4_memory_T	0	0	0	0	0
CD4T	CD4_effector_T	0	0	0	0	0
CD4T	CD4_memory_T	0	0	0	0	0
CD4T	CD4_naive_T	0	0	0	0	0
CD4T	CD4_naive_T	0	0	0	0	0
CD4T	CD4_naive_T	0	0	0	0	0
CD4T	CD4_memory_T	0	0	0	0	0
CD4T	CD4_naive_T	0	0	0	0	0
CD4T	CD4_naive_T	0	0	0	0	0
CD4T	CD4_naive_T	0	0	0	0	0
CD4T	CD4_memory_T	0	0	0	0	0
CD4T	CD4_memory_T	0	0	0	0	0
CD4T	CD4_naive_T	0	0	0	0	0
CD4T	CD4_naive_T	0	0	0	0	0
CD4T	CD4_memory_T	0	0	0	0	0
CD4T	CD4_memory_T	0	0	0	0	0
CD4T	CD4_naive_T	0	0	0	0	0
CD4T	CD4_naive_T	0	0	0	0	0
CD4T	CD4_effector_T	0	0	0	0	0
CD4T	CD4_naive_T	0	0	0	0	0
CD4T	CD4_naive_T	0	0	0	0	0
CD4T	CD4_naive_T	0	0	0	0	0
CD4T	CD4_effector_T	0	0	0	0	0
CD4T	CD4_naive_T	0	0	0	0	0
CD4T	CD4_memory_T	0	0	0	0	0
CD4T	CD4_naive_T	0	0	0	1.27522	0
CD4T	CD4_memory_T	0	0	0	0	0
CD4T	CD4_naive_T	0	0	0	0	0
CD4T	CD4_memory_T	0	0	0	0	0
CD4T	CD4_naive_T	0	0	0	0	0
CD4T	CD4_naive_T	0	0	0	0	0
CD4T	CD4_memory_T	0	0	0	0	0
CD4T	CD4_memory_T	0	0	0	0	0
CD8T	CD8_effector_T	0	0	0	0	0
CD8T	CD8_memory_T	0	0	0	0	0
CD8T	CD8_memory_T	0	0	0	0	0
CD8T	CD8_memory_T	0	0	0	0	0
CD8T	CD8_naive_T	0	0	0	1.08897	0
CD8T	CD8_effector_T	0	0	0	0	0
CD8T	CD8_effector_T	0	0	0	0	0
CD8T	CD8_naive_T	0	0	0	0	0
CD8T	CD8_effector_T	0	0	0	0	0
CD8T	CD8_effector_T	0	0	0	0	0
CD8T	CD8_effector_T	0	0	0	0	0
CD8T	CD8_memory_T	0	0	0	0	0
CD8T	CD8_memory_T	0	0	0	0	0
CD8T	CD8_memory_T	0	0	0	0	0
CD8T	CD8_memory_T	0	0	0	0	0
CD8T	CD8_memory_T	0	0	0	0	0
CD8T	CD8_memory_T	0	0	0	0	0
CD8T	CD8_naive_T	0	0	0	0	0
CD8T	CD8_naive_T	0	0	0	0	0
CD8T	CD8_naive_T	0	0	0	0	0
CD8T	CD8_naive_T	0	0	0	0	0
CD8T	CD8_memory_T	0	0	0	0	0
CD8T	CD8_naive_T	0	0	0	0	0
CD8T	CD8_naive_T	0	0	0	0	0
CD8T	CD8_naive_T	0	0	0	0	0
CD8T	CD8_effector_T	0	0	0	0	1.54864
CD8T	CD8_memory_T	0	0	0	0	0
CD8T	CD8_naive_T	0	0	0	1.24449	0
CD8T	CD8_effector_T	0	0	0	0	0
CD8T	CD8_effector_T	0	0	0	0	0
CD8T	CD8_effector_T	0	0	0	0	0
CD8T	CD8_memory_T	0	0	0	0	0
CD8T	CD8_effector_T	0	0	0	0	0
CD8T	CD8_effector_T	0	0	0	0	0
CD8T	CD8_naive_T	0	0	0	0	0
CD8T	CD8_naive_T	0	0	0	0	0
CD8T	CD8_effector_T	0	0	0	0	0
CD8T	CD8_naive_T	0	0	0	0	0
CD8T	CD8_memory_T	0	0	0	0	0
CD8T	CD8_effector_T	0	0	0	0	0
CD8T	CD8_naive_T	0	0	0	0	0
CD8T	CD8_naive_T	0	0	0	0	0
CD8T	CD8_naive_T	0	0	0	0	0
CD8T	CD8_naive_T	0	0	0	0	0
CD8T	CD8_memory_T	0	0	0.805004	0	0
CD8T	CD8_memory_T	0	0	0	0	0
CD8T	CD8_effector_T	0	0	0	0	0
CD8T	CD8_naive_T	0	0	0	0	0
CD8T	CD8_memory_T	0	0	0	0	0
CD8T	CD8_naive_T	0	0	0	0	0
CD8T	CD8_effector_T	0	0	0	0	0
CD8T	CD8_naive_T	0	0	0	0	0
CD8T	CD8_naive_T	0	0	0	0	0
CD8T	CD8_memory_T	0	0	0	0	0
CD8T	CD8_naive_T	0	0	0	0	0
CD8T	CD8_naive_T	0	0	0	0	0
CD8T	CD8_effector_T	0	0	0	0	0
CD8T	CD8_effector_T	0	0	0	0	0
CD8T	CD8_memory_T	0	0	0	0	0
CD8T	CD8_effector_T	0	0	0	0	0
CD8T	CD8_effector_T	0	0	0	0	0
CD8T	CD8_naive_T	0	0	0	0	0
CD8T	CD8_effector_T	0	0	0	0	0
CD8T	CD8_effector_T	0	0	0	0	0
CD8T	CD8_memory_T	0	0	0	0	0
CD8T	CD8_naive_T	0	0	0	0	0
CD8T	CD8_naive_T	0	0	0	0	0
CD8T	CD8_effector_T	0	0	0	0	0
CD8T	CD8_memory_T	0	0	0	0	0
CD8T	CD8_naive_T	0	0	0	0	0
CD8T	CD8_effector_T	0	0	0	0	0
CD8T	CD8_effector_T	0	0	0	0	0
CD8T	CD8_effector_T	0	0	0	0	0
CD8T	CD8_naive_T	0	0	0	0	0
CD8T	CD8_effector_T	0	0	0	0	0
CD8T	CD8_naive_T	0	0	0	0	0
CD8T	CD8_naive_T	0	0	0	0	0
CD8T	CD8_naive_T	0	0	0	0	0
CD8T	CD8_memory_T	0	0	0	0	0
CD8T	CD8_memory_T	0	0	0	0	0
CD8T	CD8_naive_T	0	0	0	0	0
CD8T	CD8_memory_T	0	0	0	0	0
CD8T	CD8_naive_T	0	0	0	0	0
CD8T	CD8_effector_T	0	0	0	0	0
CD8T	CD8_naive_T	0	0	0	0	0
CD8T	CD8_memory_T	0	0	0	0	0
CD8T	CD8_memory_T	0	0	0	0	0
CD8T	CD8_memory_T	0	0	0	0	0
CD8T	CD8_effector_T	0	0	0	0	0
CD8T	CD8_effector_T	0	0	0	0	0
CD8T	CD8_naive_T	0	0	0	0	0
CD8T	CD8_naive_T	0	0	0	0	0
CD8T	CD8_naive_T	0	0	0	0	0
CD8T	CD8_effector_T	0	0	0	0	0
CD8T	CD8_memory_T	0	0	0	0	0
CD8T	CD8_memory_T	0	0	0	0	0
CD8T	CD8_memory_T	0	0	0	0	0
CD8T	CD8_memory_T	0	0	0	0	0
CD8T	CD8_memory_T	0	0	0	0	0
CD8T	CD8_memory_T	0	0	0	0	0
CD8T	CD8_effector_T	0	0	0	0	0
CD8T	CD8_memory_T	0	0	1.66083	0	0
CD8T	CD8_effector_T	0	0	0	0	0
CD8T	CD8_memory_T	0	0	0	0	0
CD8T	CD8_memory_T	0	0	0	0	0
CD8T	CD8_memory_T	0	0	0.99497	0	0
CD8T	CD8_memory_T	0	0	0	0	0
CD8T	CD8_naive_T	0	0	0	0	0
CD8T	CD8_memory_T	0	0	0	0	0
CD8T	CD8_memory_T	0	0	0	0	0
CD8T	CD8_naive_T	0	0	0	0	0
CD8T	CD8_effector_T	0	0	0	0	0
CD8T	CD8_naive_T	0	0	0	0	0
CD8T	CD8_naive_T	0	0	0	0	0
CD8T	CD8_effector_T	0	0	0	0	0
CD8T	CD8_effector_T	0	0	0	0	0
CD8T	CD8_memory_T	0	0	1.01622	0	0
CD8T	CD8_memory_T	0	0	0	0	0
CD8T	CD8_effector_T	0	0	0	0	0
CD8T	CD8_effector_T	0	0	0	0	0
CD8T	CD8_effector_T	0	0	0	0	0
CD8T	CD8_naive_T	0	0	0	0	0
CD8T	CD8_effector_T	0	0	0	0	0
CD8T	CD8_naive_T	0	0	0	0	0
CD8T	CD8_naive_T	0	0	0	0.490757	0
CD8T	CD8_effector_T	0	0	0	0	0
CD8T	CD8_naive_T	0	0	0	0	0
CD8T	CD8_naive_T	0	0	0	0	0
CD8T	CD8_memory_T	0	0	0	0	0
CD8T	CD8_effector_T	0	0	0	0	0
CD8T	CD8_memory_T	0	0	0	0	0
CD8T	CD8_naive_T	0	0	0	0	0
CD8T	CD8_memory_T	0	0	0	0	0
CD8T	CD8_naive_T	0	0	0	0	0
CD8T	CD8_memory_T	0	0	0	0	0
CD8T	CD8_naive_T	0	0	0	0	0
CD8T	CD8_naive_T	0	0	0	0.952665	0
CD8T	CD8_effector_T	0	0	0	0	1.2222
CD8T	CD8_naive_T	0	0	0	0	0
CD8T	CD8_naive_T	0	0	0	0	0
CD8T	CD8_naive_T	0.717131	0	0	0	0
CD8T	CD8_effector_T	0	0	0	0	0
CD8T	CD8_effector_T	0	0	0	0	0
CD8T	CD8_memory_T	0	0	0	0	0
CD8T	CD8_naive_T	0	0	0	0	0
CD8T	CD8_memory_T	0	0	0	0	0
CD8T	CD8_memory_T	0	0	0	0	0
CD8T	CD8_memory_T	0	0	0	0	0
CD8T	CD8_naive_T	0	0	0	0	0
CD8T	CD8_effector_T	0	0	0	0	0
CD8T	CD8_naive_T	0	0	0	0	0
CD8T	CD8_naive_T	0	0	0	0	0
CD8T	CD8_effector_T	0	0	0	0	0
CD8T	CD8_naive_T	0	0	0	0	0
CD8T	CD8_effector_T	0	0	0	0	0
CD8T	CD8_memory_T	0	0	0	0	0
CD8T	CD8_effector_T	0	0	0	0	0
CD8T	CD8_effector_T	0	0	0	0	0
CD8T	CD8_naive_T	0	0	0	0	0
CD8T	CD8_naive_T	0	0	0	0	0
CD8T	CD8_effector_T	0	0	1.02559	0	0
CD8T	CD8_naive_T	0	0	0	0	0
CD8T	CD8_naive_T	0	0	0	0	0
CD8T	CD8_naive_T	0	0	0	0	0
CD8T	CD8_memory_T	0	0	0	1.97599	0
CD8T	CD8_naive_T	0	0	0	0	0
CD8T	CD8_naive_T	0	0	0	0	0
CD8T	CD8_naive_T	0	0	0.880469	0	0
CD8T	CD8_naive_T	0	0	0	0	0
CD8T	CD8_memory_T	0	0	0	0	0
CD8T	CD8_naive_T	0	0	0	0	0
CD8T	CD8_naive_T	0	0	0	0	0
CD8T	CD8_memory_T	0	0	1.31382	0	0
CD8T	CD8_memory_T	0	0	0	0	0
CD8T	CD8_effector_T	0	0	0	0	0
CD8T	CD8_effector_T	0	0	0	0	0
CD8T	CD8_naive_T	0	0	0	0	0
CD8T	CD8_naive_T	0	0	0	0	0
CD8T	CD8_naive_T	0	0	0	0	0
CD8T	CD8_effector_T	0	0	0	0	0
CD8T	CD8_memory_T	0	0	0	0	0
CD8T	CD8_naive_T	0	0	0	0	0
CD8T	CD8_effector_T	0	0	0	0	0
CD8T	CD8_effector_T	0	0	0	0	0
CD8T	CD8_memory_T	0	0	0	0	0
CD8T	CD8_naive_T	0	0	0	0	0
CD8T	CD8_naive_T	0	0	0	0	0
CD8T	CD8_naive_T	0	0	0	0	0
CD8T	CD8_naive_T	0	0	0	0	0
CD8T	CD8_memory_T	0	0	0	0	0
CD8T	CD8_effector_T	0	0	0.516735	0	0
CD8T	CD8_memory_T	0	0	0	0	0
CD8T	CD8_effector_T	0	0	0	0	0
CD8T	CD8_effector_T	0	0	0	0	0
CD8T	CD8_memory_T	0	0	0	0	0
CD8T	CD8_memory_T	0	0	0	0	0
CD8T	CD8_naive_T	0	0	0.965166	0	0
CD8T	CD8_memory_T	0	0	0	0	0
CD8T	CD8_effector_T	0	0	0	0	0
CD8T	CD8_naive_T	0	0	0	0	0
CD8T	CD8_naive_T	0	0	0	0	0
CD8T	CD8_naive_T	0	0	0	0	0
CD8T	CD8_naive_T	0	0	0	0	0
CD8T	CD8_naive_T	0	0	0	0	0
CD8T	CD8_memory_T	0	0	0	0	0
CD8T	CD8_memory_T	0	0	0	0	0
CD8T	CD8_naive_T	0	0	0	0	0.977198
CD8T	CD8_memory_T	0	0	0	0	0
CD8T	CD8_effector_T	0	0	0.584499	0	0
CD8T	CD8_memory_T	0	0	0	0	0
CD8T	CD8_naive_T	0	0	0	0	0
CD8T	CD8_effector_T	0	0	0	0	0
CD8T	CD8_memory_T	0	0	0	0	0
CD8T	CD8_memory_T	0	0	0	0	0
CD8T	CD8_naive_T	0	0	0	0	0
CD8T	CD8_naive_T	0	0	0	0.947994	0
CD8T	CD8_naive_T	0	0	0	0	0
CD8T	CD8_effector_T	0	0	0	0	0
CD8T	CD8_naive_T	0	0	0	0	0
CD8T	CD8_naive_T	0	0	0	0	0
CD8T	CD8_effector_T	0	0	0	0	0
CD8T	CD8_naive_T	0	0	0	0	0
CD8T	CD8_effector_T	0	0	0	0	0
CD8T	CD8_effector_T	0	0	0	0	0
CD8T	CD8_memory_T	0	0	0	0	0
CD8T	CD8_naive_T	0	0	0	0	0
CD8T	CD8_naive_T	0	0	0	0	0
CD8T	CD8_naive_T	0	0	0	0	0
CD8T	CD8_naive_T	0	0	0	0	0
CD8T	CD8_naive_T	0	0	0	0	0
CD8T	CD8_memory_T	0	0	0	0	0
CD8T	CD8_naive_T	0	0	0	0	0
CD8T	CD8_effector_T	0	0	0	0	0
CD8T	CD8_effector_T	0	0	0	0	0
CD8T	CD8_naive_T	0	0	0	0	0
CD8T	CD8_memory_T	0	0	0	0	0
CD8T	CD8_naive_T	0	0	0	0	0
CD8T	CD8_naive_T	0	0	0	0	0
CD8T	CD8_effector_T	0	0	0	0	0
CD8T	CD8_effector_T	0	0	0	0	0
CD8T	CD8_naive_T	0	0	0	0	0
CD8T	CD8_naive_T	0	0	0	0	0
CD8T	CD8_naive_T	0	0	0	0	0
CD8T	CD8_memory_T	0	0	0	0	0
CD8T	CD8_naive_T	0	0	0	0	0
CD8T	CD8_naive_T	0	0	0	0	0
CD8T	CD8_naive_T	0	0	0	0	0
CD8T	CD8_effector_T	0	0	0	0.917974	0
CD8T	CD8_naive_T	0	0	0	0	0
CD8T	CD8_memory_T	0	0	0	0	0
CD8T	CD8_naive_T	0	0	0	0	0
CD8T	CD8_effector_T	0	0	0	0	0
CD8T	CD8_effector_T	0	0	0	0	0
CD8T	CD8_naive_T	1.55842	0	0	0	0
CD8T	CD8_effector_T	0	0	0	0	0
CD8T	CD8_memory_T	0	0	0	0	0
CD8T	CD8_naive_T	0	0	0	0	0
CD8T	CD8_memory_T	0	0	0	0	0
CD8T	CD8_naive_T	0	0	0	0	0
CD8T	CD8_effector_T	0	0	0	0	0
CD8T	CD8_naive_T	0	0	0	0	0
CD8T	CD8_naive_T	0	0	0	0	0
CD8T	CD8_memory_T	0	0	0	0	0
CD8T	CD8_effector_T	0	0	0	0	0
CD8T	CD8_effector_T	0	0	0	0	0
CD8T	CD8_effector_T	0	0	0	0	0
CD8T	CD8_memory_T	0	0	0	0	0
CD8T	CD8_naive_T	0	0	0	0	0
CD8T	CD8_naive_T	0	0	0	0	0
CD8T	CD8_effector_T	0	0	0	0	0
CD8T	CD8_effector_T	0	0	0	0	0
Classical_monocyte	Classical_monocyte	0	0	0.106072	0.578473	0
Classical_monocyte	Classical_monocyte	0	0	0	0	0
Classical_monocyte	Classical_monocyte	0	0	0	0	0
Classical_monocyte	Classical_monocyte	0	0	0	0	0
Classical_monocyte	Classical_monocyte	0	0	0	0	0
Classical_monocyte	Intermediate_monocyte	0	0	0	0	0
Classical_monocyte	Classical_monocyte	0	1.87414	0.12338	0.12338	0
Classical_monocyte	Classical_monocyte	0	0	0	0.496049	0
Classical_monocyte	Classical_monocyte	0	0	0	0	0
Classical_monocyte	Classical_monocyte	0	0	0	0.160461	0
Classical_monocyte	Classical_monocyte	0	0	0	0	0
Classical_monocyte	Classical_monocyte	0	0	0	1.03119	0
Classical_monocyte	Intermediate_monocyte	0	0.107339	0	0	0
Classical_monocyte	Intermediate_monocyte	0	1.75998	0	0	0
Classical_monocyte	Classical_monocyte	0	0	0	0	0
Classical_monocyte	Classical_monocyte	0	0	0	0	0
Classical_monocyte	Classical_monocyte	0	0.571293	0	0	0
Classical_monocyte	Intermediate_monocyte	0	1.32745	0	0	0
Classical_monocyte	Classical_monocyte	0	0	0	0	0
Classical_monocyte	Intermediate_monocyte	0	0	0.895814	0	0
Classical_monocyte	Classical_monocyte	0	0	0	0	0
Classical_monocyte	Intermediate_monocyte	0	0	0	0	0
Classical_monocyte	Intermediate_monocyte	0	1.10045	0	0.133877	0
Classical_monocyte	Classical_monocyte	0	0.2117	0	0	0
Classical_monocyte	Classical_monocyte	0	0	0	0	0
Classical_monocyte	Classical_monocyte	0	0	0	0	0
Classical_monocyte	Classical_monocyte	0	1.42414	0	0.252123	0
Classical_monocyte	Classical_monocyte	0	0	0	0.883705	0
Classical_monocyte	Classical_monocyte	0	0	0.186985	0	0
Classical_monocyte	Intermediate_monocyte	0	0	0	0	0
Classical_monocyte	Classical_monocyte	0	0	0	0	0
Classical_monocyte	Classical_monocyte	0	0	0	0	0
Classical_monocyte	Classical_monocyte	0	0	0	0	0
Classical_monocyte	Classical_monocyte	0	0	0	0.201751	0
Classical_monocyte	Classical_monocyte	0	0	0	0	0
Classical_monocyte	Intermediate_monocyte	0	0	0	0.098061	0
Classical_monocyte	Classical_monocyte	0	0	0	0	0
Classical_monocyte	Classical_monocyte	0	0.708597	0	0	0
Classical_monocyte	Classical_monocyte	0	0.160629	0	0	0
Classical_monocyte	Intermediate_monocyte	0	0	1.04226	0.123204	0
Classical_monocyte	Classical_monocyte	0	0	0	0.183285	0
Classical_monocyte	Classical_monocyte	0	0	0.173574	0	0
Classical_monocyte	Classical_monocyte	0	0.766391	0	0.454885	0
Classical_monocyte	Classical_monocyte	0	1.19205	0	0.252104	0
Classical_monocyte	Classical_monocyte	0	0	0	1.84029	0
Classical_monocyte	Classical_monocyte	0	0	0	0	0
Classical_monocyte	Classical_monocyte	0	0	0	0	0
Classical_monocyte	Classical_monocyte	0	0	1.23962	0	0
Classical_monocyte	Classical_monocyte	0	0	0	0	0
Classical_monocyte	Classical_monocyte	0	2.26927	0	0	0
Classical_monocyte	Classical_monocyte	0	0	1.17898	0	0
Classical_monocyte	Classical_monocyte	0	0	0	0	0
Classical_monocyte	Classical_monocyte	0	0	0	1.28934	0
Classical_monocyte	Classical_monocyte	0	0.338565	0	0	0
Classical_monocyte	Classical_monocyte	0	0	0	0.821374	0
Classical_monocyte	Classical_monocyte	0	0	0	0	0
Classical_monocyte	Intermediate_monocyte	0	0.579845	0	0	0
Classical_monocyte	Classical_monocyte	0	0	0	0	0
Classical_monocyte	Intermediate_monocyte	0	0	0	0	0
Classical_monocyte	Intermediate_monocyte	0	0	0	0	0
Classical_monocyte	Intermediate_monocyte	0	0.176585	0	0	0
Classical_monocyte	Classical_monocyte	0	0	0	0	0
Classical_monocyte	Classical_monocyte	0	0	0	0	0
Classical_monocyte	Intermediate_monocyte	0	0	0	0.42225	0
Classical_monocyte	Classical_monocyte	0	0	0	0.417943	0
Classical_monocyte	Classical_monocyte	0	0.425891	0	0	0
Classical_monocyte	Classical_monocyte	0	0	0	0.840424	0
Classical_monocyte	Intermediate_monocyte	0	0	0	0.281686	0
Classical_monocyte	Intermediate_monocyte	0	1.59657	0	0	0
Classical_monocyte	Intermediate_monocyte	0	0	0	0	0
Classical_monocyte	Classical_monocyte	0	0	0	0	0
Classical_monocyte	Intermediate_monocyte	0	0	0	0	0
Classical_monocyte	Classical_monocyte	0	0	0	0.757417	0
Classical_monocyte	Classical_monocyte	0	0	0	1.4534	0
Classical_monocyte	Intermediate_monocyte	0	0	0	0	0
Classical_monocyte	Classical_monocyte	0	0.620573	0	0	0
Classical_monocyte	Classical_monocyte	0	0	0	0	0
Classical_monocyte	Classical_monocyte	0	0	0	0	0
Classical_monocyte	Classical_monocyte	0	0	0	0	0
Classical_monocyte	Classical_monocyte	0	0	0	0	0
Classical_monocyte	Classical_monocyte	0	0	0	0	0
Classical_monocyte	Classical_monocyte	0	0	0	1.24013	0
Classical_monocyte	Classical_monocyte	0	0	0	0	0
Classical_monocyte	Classical_monocyte	0	0	0	0	0
Classical_monocyte	Classical_monocyte	0	0	0	0	0
Classical_monocyte	Classical_monocyte	0	0	0.258661	0	0
Classical_monocyte	Classical_monocyte	0	0	0.161195	0.799486	0
Classical_monocyte	Intermediate_monocyte	0	0	0	0	0
Classical_monocyte	Classical_monocyte	0	0	0	0	0
Classical_monocyte	Intermediate_monocyte	0	0	0	0	0
Classical_monocyte	Intermediate_monocyte	0	0	0	0.608456	0
Classical_monocyte	Intermediate_monocyte	0	0	0.779362	0	0
Classical_monocyte	Classical_monocyte	0	2.69648	0	0	0
Classical_monocyte	Classical_monocyte	0	0	0	0	0
Classical_monocyte	Classical_monocyte	0	0	0	0	0
Classical_monocyte	Intermediate_monocyte	0	0.180487	0	0	0
Classical_monocyte	Classical_monocyte	0	0	0	0	0
Classical_monocyte	Classical_monocyte	0	0	0.777917	0	0
Classical_monocyte	Classical_monocyte	0	0	0	0.303978	0
Classical_monocyte	Classical_monocyte	0	0	0	0	0
Classical_monocyte	Classical_monocyte	0	0.621888	0	0.195246	0
Classical_monocyte	Classical_monocyte	0	0.941651	0	0	0
Classical_monocyte	Classical_monocyte	0	0	0	0.365388	0
Classical_monocyte	Intermediate_monocyte	0	0	0	0.144858	0
Classical_monocyte	Classical_monocyte	0	0.0967854	0	0.0967854	0
Classical_monocyte	Intermediate_monocyte	0	0.895556	0	0.309082	0
Classical_monocyte	Intermediate_monocyte	0	0	0	0	0
Classical_monocyte	Intermediate_monocyte	0	0	0	0	0
Classical_monocyte	Intermediate_monocyte	0	0	0	0.373419	0
Classical_monocyte	Classical_monocyte	0	0	0	1.53251	0
Classical_monocyte	Classical_monocyte	0	0.211363	0	0.385753	0
Classical_monocyte	Classical_monocyte	0	1.01969	0	0	0
Classical_monocyte	Classical_monocyte	0	0.28619	1.38181	0	0
Classical_monocyte	Classical_monocyte	0	0	0.267643	0	0
Classical_monocyte	Classical_monocyte	0	0	0.232393	0	0
Classical_monocyte	Intermediate_monocyte	0	0	0	0	0
Classical_monocyte	Classical_monocyte	0	0	0.865773	0	0
Classical_monocyte	Classical_monocyte	0	0.671912	0	0	0
Classical_monocyte	Classical_monocyte	0	0	0	0	0
Classical_monocyte	Classical_monocyte	0	0	0	1.01266	0
Classical_monocyte	Intermediate_monocyte	0	0	0	0	0
Classical_monocyte	Classical_monocyte	0	0	0	0	0
Classical_monocyte	Classical_monocyte	1.3338	0	0	0	0
Classical_monocyte	Classical_monocyte	0	0.335044	0.181489	0.181489	0
Classical_monocyte	Classical_monocyte	0	0	0	0	0
Classical_monocyte	Classical_monocyte	0	0	0	0	0
Classical_monocyte	hMDP/cMoP	0	1.31382	0	0	0
Classical_monocyte	Classical_monocyte	0	0	0	0	0
Classical_monocyte	Intermediate_monocyte	0	2.13904	1.25193	0	0
Classical_monocyte	Intermediate_monocyte	0	0	0	0	0
Classical_monocyte	Classical_monocyte	0	0.25805	0	0	0
Classical_monocyte	Classical_monocyte	0	0	0	0	0
Classical_monocyte	Classical_monocyte	0	0	0	0	0
Classical_monocyte	Classical_monocyte	0	0	0	0	0
Classical_monocyte	Intermediate_monocyte	0	0	0	0	0
Classical_monocyte	Classical_monocyte	0	0	0	0.273144	0
Classical_monocyte	Intermediate_monocyte	0	0	0	0	0
Classical_monocyte	Classical_monocyte	0	0	1.23542	0	0
Classical_monocyte	Classical_monocyte	0	0	0	0	0
Classical_monocyte	Classical_monocyte	0	0	0	0	0
Classical_monocyte	Intermediate_monocyte	0	0	0	0.437343	0
Classical_monocyte	Classical_monocyte	0	0	0	0	0
Classical_monocyte	Classical_monocyte	0	0	0	0	0
Classical_monocyte	Classical_monocyte	0	1.27435	1.52757	1.40895	0
Classical_monocyte	Intermediate_monocyte	0	0	1.56627	0	0
Classical_monocyte	Classical_monocyte	0	0	0	0	0
Classical_monocyte	Intermediate_monocyte	0	0	0	0.449639	0
Classical_monocyte	Classical_monocyte	0	0	0.374424	0.374424	0
Classical_monocyte	Classical_monocyte	0	0	0	1.28821	0
Classical_monocyte	Classical_monocyte	0	0	0	0	0
Classical_monocyte	Classical_monocyte	0	0	0	0	0
Classical_monocyte	Classical_monocyte	0	0	0	0	0
Classical_monocyte	Classical_monocyte	0	0	0	0.220774	0
CLP	CLP	0	0	0	0.0757312	0
CLP	NKP	0	0	0	0	0
CLP	CLP	0	0	0	0	0
CLP	CLP	0	0	0	0	0
CLP	CLP	0	0	0	0	0
CLP	NKP	0	0	0	0	0
CLP	NKP	0	0	0	0	0
CLP	NKP	0	0	0	0	0
CLP	NKP	0	0	0	0	0
CLP	CLP	0	0	0	0	0
CLP	CLP	0	0	0	0	0
CLP	CLP	0	0	0	0	0
CLP	CLP	0	0	0	0	0
CLP	CLP	0	0	0	0	0
CLP	NKP	0	0	0	0	0
CLP	CLP	0	0	0	0	0
CLP	NKP	0	0	0	0	0
CLP	NKP	0	0	0	0	0
CLP	CLP	0	0	0	0	0
CLP	NKP	0	0	0	0	0
CLP	NKP	0	0	0	0	0
CLP	CLP	0	0	0	0	0
CLP	CLP	0	0	0	0	0
CLP	CLP	0	0	0	0	0
CLP	CLP	0	0	0	0	0
CLP	NKP	0	0	0	0	0
CLP	CLP	0	0	0	0	0
CLP	CLP	0	0	0	0	0
CLP	CLP	0	0	0	0	0
CLP	CLP	0	0	0	0	0
CLP	CLP	0	0	0	0	0
CLP	NKP	0	0	0	0	0
CLP	CLP	0	0	0	0	0
CLP	CLP	0	0	0	0	0
CLP	CLP	0	0	0	0	0
CLP	CLP	0	0	0	0	0
CLP	CLP	0	0	0	0.123426	0
CLP	CLP	0	0	0	0	0
CLP	CLP	0	0	0	0	0
CLP	NKP	0	0	0	0	0
CLP	NKP	0	0	0	0	0
CLP	CLP	0	0	0	0	0
CLP	CLP	0	0	0	0	0
CLP	NKP	0	0	0	0	0
CLP	CLP	0	0	0	0	0
CLP	CLP	0	0	0	0	0
CLP	NKP	0	0	0	0	0
CLP	CLP	0	0	0	0	0
CLP	NKP	0	0	0	0	0
CLP	NKP	0	0	0	0	0
CLP	NKP	0	0	0	1.5151	0
CLP	NKP	0	0	0	0	0
CLP	NKP	0	0	0	0	0
CLP	NKP	0	0	0	0	0
CLP	NKP	0	0	0	0	0
CLP	NKP	0	0	0	0	0
CLP	CLP	0	0	0	0.832648	0
CLP	CLP	0	0	0	0	0
CLP	CLP	0	0	0	0	0
CLP	CLP	0	0	0	0	0
CLP	CLP	0	0	0	0	0
CLP	CLP	0	0	0	0	0
CLP	NKP	0	0	0	0	0
CLP	CLP	0	0	0	0	0
CLP	CLP	0	0	0	0	0
CLP	CLP	0	0	0	0	0
CLP	CLP	0	0	0	0	0
CLP	CLP	0	0	0	0	0
CLP	CLP	0	0	0	0	0
CLP	CLP	0	0	0	0	0
CLP	CLP	0	0	0	0	0
CLP	Cytotoxicity_NK	0	0	0	0	0
CLP	NKP	0	0	0	0	0
CLP	NKP	0	0	0	0	0
CLP	CLP	0	0	0	0	0
CLP	CLP	0	0	0	0.629962	0
CLP	NKP	0	0	0	0	0
CLP	CLP	0	0	0	0	0
CLP	CLP	0	0	0	0	0
CLP	CLP	0	0	0	0.352474	0
CLP	CLP	0	0	0	0	0
CLP	CLP	0	0	0	0	0
CLP	CLP	0	0	0	0	0
CLP	NKP	0	0	0	0	0
CLP	NKP	0	0	0	0	0
CLP	CLP	0	0	0	0	0
CLP	NKP	0	0	1.03558	0	0
CLP	NKP	0	0	0	0	0
CLP	NKP	0	0	0	0	0
CLP	NKP	0	0	0	0	0
CLP	NKP	0	0	0	0	0
CLP	Cytotoxicity_NK	0	0	0	0	0
CLP	CLP	0	0	0	0	0
CLP	CLP	0	0	0	0	0
CLP	NKP	0	0	0	0	0
CLP	NKP	0	0	1.55954	0	0
CLP	NKP	0	0	0	0	0
CLP	Cytotoxicity_NK	0	0	0	0	0
CLP	CLP	0	0	0	0	0
CLP	CLP	0	0	0	0	0
CLP	CLP	0	0	0	0	0
CLP	NKP	0	0	0	0	0
CLP	Cytokine_NK	0	0	0	0	0
CLP	NKP	0	0	0	0	0
CLP	NKP	0	0	0	0	0
CLP	NKP	0	0	0	0	0
CLP	CLP	0	0	0	0	0
CLP	CLP	0	0	0	0	0
CLP	CLP	0	0	0	0	0
CLP	Cytokine_NK	0	0	0	0	0
CLP	Cytokine_NK	0	0	0	0	0
CLP	Cytotoxicity_NK	0	0	0	0	0
CLP	CLP	0	0	0	0	0
CLP	Cytokine_NK	0	0	0	0	0
CLP	CLP	0	0	0	0	0
CLP	CLP	0	0	0	0	0
CLP	CLP	0	0	0	0	0
CLP	CLP	0	0	0	0	0
CLP	CLP	0	0	0	0	0
CLP	CLP	0	0	0	0	0
CLP	CLP	0	0	0	0	0
CLP	CLP	0	0	0	0	0
CLP	CLP	0	0	0.96985	0	0
CLP	CLP	0	0	0	0.133889	0
CLP	CLP	0	0	0	0	0
CLP	CLP	0	0	0	0	0
CLP	NKP	0	0	0	0	0
CLP	NKP	0	0	0	0	0
CLP	CLP	0	0	0	0	0
CLP	CLP	0	0	0	0	0
CLP	CLP	0	0	0	0	0
CLP	CLP	0	0	0	0	0
CLP	NKP	0	0	0	0	0
CLP	Cytotoxicity_NK	0	0	0	0	0
CLP	CLP	0	0	0	0	0
CLP	NKP	0	0	0	0	0
CLP	Cytotoxicity_NK	0	0	0	0.841474	0
CLP	CLP	0	0	0	0.133615	0
CLP	CLP	0	0	0	0	0
CLP	CLP	0	0	0	0	0
CLP	NKP	0	0	0	0	0
CLP	CLP	0	0	0	0	0
CLP	NKP	0	0	0	0	0
CLP	CLP	0	0	0	0	0
CLP	CLP	0	0	0	0	0
CLP	NKP	0	0	0	0	0
CLP	CLP	0	0	0	0	0
CLP	CLP	0	0	0	0	0
CLP	NKP	0	0	0	0	0
CLP	NKP	0	0	0	0	0
cMOP	hMDP/cMoP	0	0	0	0.540025	0
cMOP	hMDP/cMoP	0	0	0	0	0
cMOP	Intermediate_monocyte	0	0	0	0	0
cMOP	Pre_monocyte	0	0	0.526573	0.159803	0
cMOP	hMDP/cMoP	0	0.116766	0	0.116766	0
cMOP	Pre_monocyte	0	0	0	0.134044	0
cMOP	hMDP/cMoP	0	0	0	0	0
cMOP	Intermediate_monocyte	0	0	0	0	0
cMOP	Pre_monocyte	0	0	0	0	0
cMOP	hMDP/cMoP	0	0	0	0	0
cMOP	hMDP/cMoP	0	0	0	0.914151	0
cMOP	hMDP/cMoP	0	0	0	0	0
cMOP	hMDP/cMoP	0	0	0	0.550113	0
cMOP	hMDP/cMoP	0	0	0.0962197	0.183988	0
cMOP	hMDP/cMoP	0	0	0	0	0
cMOP	Pre_monocyte	0	0.0504523	0	0.346404	0
cMOP	hMDP/cMoP	0	0	0	0	0
cMOP	hMDP/cMoP	0	0	0	0	0
cMOP	hMDP	0	0	0	0.587139	0
cMOP	hMDP/cMoP	0.0654731	0	0	0.0654731	0
cMOP	hMDP/cMoP	0	0	0	0	0
cMOP	hMDP/cMoP	0	0.121936	0	0.645935	0
cMOP	hMDP/cMoP	0	0	0	0.688184	0
cMOP	hMDP/cMoP	0	0.0415071	0	0.382665	0
cMOP	hMDP/cMoP	0	0	0	0	0
cMOP	hMDP	0	0	0	0.288619	0
cMOP	hMDP/cMoP	0	0	0	1.55212	0
cMOP	hMDP/cMoP	0	0	0	0.824739	0
cMOP	hMDP/cMoP	0	0	0.262519	0	0
cMOP	hMDP/cMoP	0	0	0.290637	0.290637	0
cMOP	hMDP/cMoP	0	0	0	0	0
cMOP	hMDP/cMoP	0	0	0	0	0
cMOP	hMDP	0	0	0.132908	0	0
cMOP	hMDP/cMoP	0	0.380493	0	0	0
cMOP	hMDP/cMoP	0	0	0	0.255701	0
cMOP	Non_classical_monocyte	0	0	0	0	0
cMOP	hMDP/cMoP	0	0	0	0	0
cMOP	hMDP	0	0	0	1.49123	0
cMOP	hMDP/cMoP	0	0	0.245455	0	0
cMOP	hMDP/cMoP	0	0	0.795474	0.358585	0
cMOP	hMDP/cMoP	0	0	0	0	0
cMOP	hMDP/cMoP	0	0	0.0806577	0.408127	0
cMOP	hMDP/cMoP	0	0.0381614	0	0.8086	0
cMOP	hMDP/cMoP	0	0.0311108	0.0905711	0.25029	0
cMOP	hMDP/cMoP	0	0	0.0882293	0.0450874	0
cMOP	hMDP/cMoP	0	0	0.0567151	0.689151	0
cMOP	hMDP/cMoP	0	0	0.15876	0	0
cMOP	hMDP/cMoP	0	0	0.177285	0	0
cMOP	hMDP/cMoP	0	0	0	0	0
cMOP	hMDP/cMoP	0	0.111412	0	0.111412	0
cMOP	hMDP/cMoP	0	0	0	0.138997	0
cMOP	hMDP/cMoP	0	0	0	0	0
cMOP	hMDP/cMoP	0	0	0.186729	0.479894	0
cMOP	hMDP/cMoP	0	0	0	0.228631	0
cMOP	hMDP/cMoP	0	0	0	0	0
cMOP	hMDP/cMoP	0	0	0	0	0
cMOP	Intermediate_monocyte	0	0	0	0	0
cMOP	hMDP/cMoP	0	0	0	0	0
cMOP	hMDP/cMoP	0	0	0	0	0
cMOP	hMDP/cMoP	0	0.369415	0	0.850434	0
cMOP	hMDP/cMoP	0	0.304744	0	0	0
cMOP	hMDP/cMoP	0	0	0	0.388454	0
cMOP	hMDP/cMoP	0	0.441892	0	0.245159	0
cMOP	hMDP/cMoP	0	0.637414	0	0	0
cMOP	hMDP/cMoP	0	0.0953593	0	0.916615	0
cMOP	hMDP/cMoP	0	0	0	0.743983	0
cMOP	hMDP	0	0	0	1.26485	0
cMOP	hMDP/cMoP	0	0.0921589	0	0.326535	0
cMOP	hMDP/cMoP	0	0.117561	0	0	0
cMOP	hMDP/cMoP	0	0	0	0.159311	0
cMOP	hMDP	0	0	0	0	0
cMOP	hMDP/cMoP	0	0	0	0.212404	0
cMOP	hMDP/cMoP	0	0.0459764	0	0.172439	0
cMOP	hMDP/cMoP	0	0	0	0.244598	0
cMOP	hMDP	0	0.110328	0.161239	0.0566846	0
cMOP	hMDP/cMoP	0	0	0	0	0
cMOP	Pre_monocyte	0	0.0785888	0	0.219359	0
cMOP	hMDP/cMoP	0	0	0	0	0
cMOP	hMDP/cMoP	0	0.288702	0	0	0
cMOP	hMDP	0	0	0	0.121267	0
cMOP	hMDP/cMoP	0	0	0	0.200135	0
cMOP	hMDP	0	0	1.599	0.198309	0
cMOP	hMDP/cMoP	0	0	0	0	0
cMOP	Pre_monocyte	0	0	0	0.0253518	0
cMOP	Pre_monocyte	0	0	0	0	0
cMOP	hMDP/cMoP	0	0	0	0.0479943	0
cMOP	hMDP/cMoP	0	0	0	0	0
cMOP	hMDP/cMoP	0	0	0	0.69744	0
cMOP	hMDP/cMoP	0	0.129997	0	0.927064	0
cMOP	hMDP/cMoP	0	0	0	0.1311	0
cMOP	Pre_monocyte	0	0	0	0	0
cMOP	hMDP/cMoP	0	0	0.0846264	0.235018	0
cMOP	hMDP/cMoP	0	0	0	0	0
cMOP	Classical_monocyte	0	0	0.117619	0	0
cMOP	hMDP/cMoP	0	0	0	0	0
cMOP	hMDP/cMoP	0	0	0	0.0642548	0
cMOP	Non_classical_monocyte	0	0	0	0	0
cMOP	hMDP/cMoP	0	0	0	0.115659	0
cMOP	hMDP/cMoP	0	0	0	0.363795	0
cMOP	hMDP/cMoP	0	0	0	0.624072	0
cMOP	hMDP/cMoP	0	0	0	1.44595	0
cMOP	hMDP/cMoP	0	0	0	0.291657	0
cMOP	hMDP/cMoP	0	0	0	0	0
cMOP	Non_classical_monocyte	0	0	0	0	0
cMOP	hMDP/cMoP	0	0	0	0.963459	0
cMOP	hMDP/cMoP	0	0	0	0	0
cMOP	hMDP/cMoP	0	0	0	0	0
cMOP	hMDP/cMoP	0	0	0	0.11891	0
cMOP	hMDP/cMoP	0	0	0	1.43606	0
cMOP	Pre_monocyte	0	0	0	0	0
cMOP	hMDP/cMoP	0	0	0	0	0
cMOP	hMDP/cMoP	0	0.0534987	0	0	0
cMOP	hMDP/cMoP	0	0.033241	0	0.033241	0
cMOP	hMDP/cMoP	0	0	0	0.0381515	0
cMOP	hMDP/cMoP	0	0.0596238	0	0.115892	0
cMOP	hMDP/cMoP	0	0	0	0	0
cMOP	hMDP/cMoP	0	0.116876	0	0	0
cMOP	hMDP	0	0	0	0	0
cMOP	hMDP/cMoP	0	0	0	0	0
cMOP	Non_classical_monocyte	0	0	0	0	0
cMOP	hMDP/cMoP	0	0.306779	0	0	0
cMOP	hMDP/cMoP	0	0	0	0	0
cMOP	hMDP/cMoP	0	0	0.116349	0	0
cMOP	Non_classical_monocyte	0	0	0	0.223967	0
cMOP	hMDP	0	0.148257	0.494235	0.672365	0
cMOP	hMDP	0	0	0	0.627206	0
cMOP	hMDP/cMoP	0	0	0	0	0
cMOP	hMDP/cMoP	0	0	0	0.123589	0
cMOP	hMDP/cMoP	0	0	0	0	0
cMOP	hMDP/cMoP	0	0	0.0449413	0.602892	0
cMOP	hMDP/cMoP	0	0	0	0	0
cMOP	hMDP/cMoP	0	0	0	0	0
cMOP	hMDP/cMoP	0	0	0	0.956709	0
cMOP	Pre_monocyte	0	0	0	0	0
cMOP	hMDP/cMoP	0	0	0	0	0
cMOP	hMDP/cMoP	0	0.0710385	0.137363	0	0
cMOP	hMDP/cMoP	0	0	0	0	0
cMOP	hMDP/cMoP	0	0	0	0	0
cMOP	Non_classical_monocyte	0	0	0	0	0
cMOP	hMDP/cMoP	0	0	0	0.817316	0
cMOP	hMDP/cMoP	0	0	0	0.563251	0
cMOP	Non_classical_monocyte	0	0	0	0	0
cMOP	hMDP/cMoP	0	0	0	0.202811	0
cMOP	hMDP/cMoP	0	0	0	0.773073	0
cMOP	hMDP/cMoP	0	0	0	0.647863	0
cMOP	hMDP/cMoP	0	0.127631	0	0	0
cMOP	Intermediate_monocyte	0	0	0.146947	0	0
cMOP	hMDP/cMoP	0	0	0	0.964328	0
cMOP	hMDP/cMoP	0	0	0	0.639819	0
cMOP	Intermediate_monocyte	0	0	0.975754	0	0
cMOP	hMDP/cMoP	0	0	0	0.645504	0
cMOP	hMDP/cMoP	0	0	0	0	0
cMOP	hMDP/cMoP	0	0	0	0.078502	0
cMOP	Non_classical_monocyte	0	0	0	0	0
cMOP	hMDP	0	0	0	0	0
cMOP	hMDP/cMoP	0	0	0.486227	1.2978	0
CMP	MEP2	0	0	0	0	0
CMP	MEP2	0	0	0	0	0
CMP	Neu	0	0	0	0	0
CMP	MEP1	0	0	0	0	0
CMP	MEP2	0	0	0	0	0
CMP	Neu	0.0622296	0	0	0	0
CMP	MEP2	0	0	0	0.0214919	0
CMP	MEP2	0	0	0	0.435675	0
CMP	Neu	0	0	0	0	0
CMP	MEP2	0	0	0	0	0
CMP	MEP2	0	0	0	0	0
CMP	MEP2	0	0	1.43753	0	0
CMP	G2M	0	0	0	0	0
CMP	EBM	0	0	1.46856	0.201197	0.940032
CMP	Neu	1.2456	0	0.402127	0	0
CMP	MEP1	0.0223084	0	0	0	0.0223084
CMP	LMPP	0	0	0	0.546816	0
CMP	MEP2	0	0	0	0.0399628	0
CMP	MEP2	0	0	0	0.11515	0
CMP	MEP1	0	0	0	0	0
CMP	LMPP	0	0	0	0	0
CMP	MEP2	0	0	0	0.197827	0
CMP	LMPP	0	0	0	0	0
CMP	MEP2	0	0	0	0.0848244	0
CMP	MEP2	0	0	0	0	0
CMP	MEP2	0	0	0	0	0
CMP	MEP2	0	0	0	0	0
CMP	MEP1	0	0	0	0.0508214	0
CMP	MEP2	0	0	0	0.191672	0
CMP	MEP1	0	0	0	0	0
CMP	LMPP	0	0	0	0.079662	0
CMP	G2M	0	0	0	0	0
CMP	MEP2	0	0	0	0.0483752	0
CMP	MEP2	0	0	0	0	0
CMP	MEP2	0	0	0	0	0
CMP	G2M	0.0207986	0	0	0.0411734	0
CMP	LMPP	0	0	0.125627	0	0
CMP	EBM	2.68561	0	0	1.04063	0.420778
CMP	Neu	0.723442	0	0.868439	0.723442	0
CMP	EBM	0	0	1.11439	0	0.151706
CMP	LMPP	0	0	0	0.0836913	0
CMP	HSC/MPP2	0	0	0	0	0
CMP	G2M	0	0	0	0	0
CMP	Neu	0.680081	0	0	0.745199	0
CMP	MEP2	0	0	0	0	0
CMP	LMPP	0	0	0	0	0
CMP	HSC/MPP2	0	0	0	0.655983	0
CMP	EBM	0	0	0	0	0.286338
CMP	G2M	0	0	0	0	0
CMP	MEP2	0	0	0	0	0
CMP	MEP1	0	0	0	0	0
CMP	G2M	0	0	0.0472881	0.0924407	0
CMP	MEP2	0	0	0	0	0
CMP	MEP2	0	0	0	0	0
CMP	MEP2	0	0	0	0	0
CMP	MEP2	0	0	0	0.0273509	0
CMP	MEP2	0	0	0	0.17026	0
CMP	LMPP	0	0	0.0397589	0.548166	0
CMP	LMPP	0	0	0	0.433178	0
CMP	MEP2	0	0	0	0.0271906	0.0271906
CMP	MEP2	0	0	0	0.088392	0
CMP	MEP2	0	0	0	0	0
CMP	MEP2	0	0	0	0.414171	0
CMP	LMPP	0	0	0	0.302867	0
CMP	MEP1	0	0	0	0.424424	0
CMP	G2M	0	0	0.0700788	0.135566	0
CMP	MEP2	0	0	0	0	0
CMP	G2M	0	0	0	0	0
CMP	MEP1	0	0	0	0.155403	0
CMP	EBM	0.21117	0	0	0.21117	0
CMP	MEP2	0	0	0.0717936	0	0
CMP	EBM	0.536951	0	2.93224	0	0
CMP	G2M	0.0479478	0	0	0	0
CMP	Neu	0.944031	0	0.731248	0.169527	0
CMP	EBM	0.373067	0	0	0.373067	0
CMP	G2M	0	0	0	0.0397493	0
CMP	MEP2	0	0	0	0	0
CMP	MEP2	0	0	0	0.163359	0
CMP	MEP2	0	0	0	0	0
CMP	LMPP	0.0975708	0	0	0.0975708	0
CMP	HSC/MPP2	0	0	0	0.792902	0
CMP	LMPP	0	0	0	0	0.0783357
CMP	MEP1	0.359107	0	0	0.0353711	0
CMP	MEP2	0	0	0.0774453	0	0
CMP	Neu	0	0	0	0.745774	0.0669617
CMP	MEP1	0	0	0	0.280826	0
CMP	LMPP	0	0	0	0	0
CMP	HSC/MPP2	0	0	0	0	0.106028
CMP	MEP2	0.0261441	0	0	0.076467	0
CMP	MEP2	0.0610459	0	0	0.0610459	0
CMP	HSC/MPP2	0	0	0	0.364405	0
CMP	Neu	1.19414	0	0	0.481485	0
CMP	MEP1	0	0	0	0	0
CMP	G2M	0	0	0	0	0
CMP	G2M	0	0	0	0.0956688	0
CMP	MEP2	0	0	0	0.91972	0
CMP	MEP2	0	0	0	0	0
CMP	MEP2	0	0	0	0	0
CMP	HSC/MPP2	0	0	0	0.129182	0
CMP	MEP1	0	0	0	0	0
CMP	MEP1	0	0	0	0.139871	0
CMP	G2M	0	0	0	0	0
CMP	G2M	0	0	0	0	0
CMP	MEP1	0	0	0	0	0
CMP	LMPP	0	0	0	0.288912	0
CMP	HSC/MPP2	0	0	0	0	0
CMP	HSC/MPP2	0	0	0	0	0
CMP	HSC/MPP2	0	0	0	0	0
CMP	LMPP	0	0	0	0	0
CMP	MEP1	0	0	0	0	0
CMP	G2M	0	0	0	0	0
CMP	EBM	0	0	0	0	1.33431
CMP	MEP2	0.11408	0	0	0	0
CMP	HSC/MPP2	0	0	0	0	0
CMP	G2M	0	0	0	0.459125	0
CMP	G2M	0	0	0	0	0
CMP	Neu	0	0	0	0	0
CMP	Neu	0	0	0	0.108139	0
CMP	MEP2	0.134183	0	0	0.134183	0
CMP	MEP2	0	0	0	0	0
CMP	HSC/MPP2	0	0	0	1.38241	0
CMP	HSC/MPP2	0	0	0	0.0730983	0
CMP	MEP2	0	0	0	0	0
CMP	LMPP	0	0	0	0	0
CMP	LMPP	0	0	0	0	0
CMP	MEP2	0	0	0	0	0
CMP	G2M	0	0	0	0.0916089	0
CMP	MEP2	0	0	0	0.124905	0
CMP	HSC/MPP2	0	0	0	0	0
CMP	EBM	0	0	0	0	0
CMP	HSC/MPP2	0	0	0	0	0
CMP	MEP2	0	0	0	0.0342503	0
CMP	MEP2	0	0	0	0	0
CMP	HSC/MPP2	0	0	0	0	0
CMP	MEP2	0	0	0	0.0513745	0
CMP	G2M	0	0	0	0.159434	0
CMP	G2M	0	0	0	0.0448168	0
CMP	MEP2	0	0	0	0	0
CMP	MEP2	0.0734717	0	0	0	0
CMP	HSC/MPP2	0	0	0	0	0
CMP	HSC/MPP2	0	0	0	0	0
CMP	HSC/MPP2	0	0	0	0	0
CMP	HSC/MPP1	0	0	0	0	0
CMP	HSC/MPP2	0	0	0	0	0
CMP	LMPP	0	0	0	0	0
CMP	HSC/MPP2	0	0	0	0.454535	0
CMP	LMPP	0	0	0	0	0
CMP	MEP1	0	0	0	0	0
CMP	LMPP	0	0	0	0	0
CMP	MEP1	0	0	0	0	0
CMP	HSC/MPP2	0	0	0	0	0
CMP	HSC/MPP2	0	0	0	0	0
CMP	EBM	0	0	0	0.739234	1.45465
CMP	HSC/MPP2	0	0	0	0.177354	0
CMP	MEP2	0	0	0	0	0
CMP	HSC/MPP2	0	0	0	0	0
CMP	EBM	0	0	1.63332	1.8801	0.540384
CMP	HSC/MPP2	0	0	0	0	0
CMP	LMPP	0	0	0.0776492	0.149701	0
CMP	HSC/MPP2	0	0	0	0	0
CMP	HSC/MPP1	0	0	0	0	0
CMP	HSC/MPP2	0	0	0	0	0
CMP	LMPP	0	0	0	0	0
CMP	MEP2	0	0	0	0	0
CMP	EBM	0	0	0	1.01625	0
CMP	Neu	0	0	0	0	0
CMP	HSC/MPP2	0	0	0	0.184821	0
CMP	HSC/MPP2	0	0	0	0	0
CMP	HSC/MPP2	0	0	0	0.23202	0
CMP	EBM	0.262401	0	0	0	0.788545
CMP	HSC/MPP2	0	0	0	0	0
CMP	HSC/MPP2	0	0	0	0.414882	0
CMP	HSC/MPP1	0	0	0	0	0
CMP	HSC/MPP2	0	0	0	0	0
CMP	MEP1	0	0	0	0	0
CMP	MEP2	0	0	0	0.0793759	0
CMP	MEP2	0	0	0.157146	0.0551718	0
CMP	EBM	0	0	0	0	0.498079
CMP	MEP2	0	0	0	0	0
CMP	LMPP	0	0	0	0.151375	0
CMP	MEP2	0	0	0	0	0
CMP	HSC/MPP2	0	0	0	0.632844	0
CMP	MEP1	0	0	0	0	0
CMP	LMPP	0	0	0	0.137224	0
CMP	HSC/MPP2	0	0	0	0.279727	0
CMP	HSC/MPP2	0	0	0	0	0
CMP	HSC/MPP1	0	0	0	0	0
CMP	HSC/MPP2	0	0	0	0	0
CMP	LMPP	0	0	0	0	0
CMP	HSC/MPP2	0	0	0	0	0
CMP	HSC/MPP2	0	0	0	0	0
CMP	MEP2	0	0	0	0	0
CMP	MEP1	0	0	0	0	0
CMP	HSC/MPP2	0	0	0	0	0
CMP	HSC/MPP2	0	0	0	0	0
CMP	HSC/MPP2	0	0	0	0	0
CMP	HSC/MPP2	0	0	0	0	0
CMP	HSC/MPP2	0	0	0	0	0
CMP	EBM	0	0	1.405	2.29728	0.750652
CMP	HSC/MPP2	0.0933496	0	0	0	0
CMP	HSC/MPP2	0	0	0	0	0
CMP	HSC/MPP2	0	0	0	0	0
CMP	MEP2	0	0	0	0.0673683	0
CMP	HSC/MPP2	0	0	0	0	0
CMP	MEP1	0	0	0	0.303224	0
CMP	EBM	0.742556	0	0	0	0
CMP	G2M	0	0	0	0	0
CMP	HSC/MPP2	0	0	0	0.630516	0
CMP	MEP2	0	0	0.0722508	0.0722508	0
CMP	HSC/MPP2	0	0	0	0	0
CMP	HSC/MPP2	0	0	1.0433	1.54269	0
CMP	HSC/MPP1	0	0	0	0	0
CMP	LMPP	0	0	0	0.121513	0
CMP	HSC/MPP2	0	0	0	0	0
CMP	MEP1	0	0	0	0.562162	0
CMP	HSC/MPP2	0	0	0	0	0
CMP	MEP2	0	0	0	0.0417857	0
CMP	EBM	0	0	0	1.27845	0
CMP	HSC/MPP2	0	0	0	0.13913	0
CMP	HSC/MPP1	0	0	0	0	0
CMP	LMPP	0	0	0	0.423967	0
CMP	EBM	0	0	0.53855	0.886673	0
CMP	G2M	0	0	0	0.0695783	0
CMP	HSC/MPP2	0	0	0	0	0
CMP	MEP2	0	0	0.0452382	0.0885181	0
CMP	LMPP	0	0	0	0	0
CMP	LMPP	0	0	0	0	0
CMP	HSC/MPP2	0	0	0	0	0
Erythrocytes	Ery1	0	0	0	0	0
Erythrocytes	Ery3	0	0	0	0	0
Erythrocytes	Ery/Gra1	0	0	0	0	0
Erythrocytes	Ery3	0	0	0	0	0
Erythrocytes	Ery2	0	0	0	0	0
Erythrocytes	Ery3	0	0	0	0	0
Erythrocytes	Ery2	0	0	0	0	0
Erythrocytes	Ery3	0	0	0	0.076448	0
Erythrocytes	Ery2	0	0	0	0.593036	0
Erythrocytes	Ery1	0	0	0	0	0
Erythrocytes	Ery3	0	0	0	0	0
Erythrocytes	Ery/Gra1	0	0	0	0	0
Erythrocytes	Ery/Gra2	0	0	0	0	0
Erythrocytes	Ery3	0	0	0	0.892546	0
Erythrocytes	Ery/Gra1	0	0	0	0	0
Erythrocytes	Ery/Gra1	0	0	0	0	0
Erythrocytes	Ery2	0	0	0	0	0
Erythrocytes	Ery/Gra1	0	0	0	0	0
Erythrocytes	Ery3	0	0	0	0	0
Erythrocytes	Ery1	0.264313	0	0	0.264313	0
Erythrocytes	Ery/Gra1	0	0	0	0	0
Erythrocytes	Ery2	0	0	0	0	0
Erythrocytes	Ery/Gra1	0	0	0	0	0
Erythrocytes	Ery2	0	0	0	0	0
Erythrocytes	Ery2	0	0	0	0	0
Erythrocytes	Ery3	0	0	0	0	0
Erythrocytes	Ery/Gra1	0	0	0	0	0
Erythrocytes	Ery/Gra1	0	0	0.351573	0	0
Erythrocytes	Ery3	0	0	0	0	0
Erythrocytes	Ery1	0	0	0	0	0
Erythrocytes	Ery2	0	0	0	0	0
Erythrocytes	Ery/Gra1	0	0	1.4192	0	1.4192
Erythrocytes	Ery/Gra1	0	0	0	0	0
Erythrocytes	Ery2	0	0	0	0	0
Erythrocytes	Ery3	0	0	0	0	0
Erythrocytes	Ery2	0	0	0	0	0
Erythrocytes	Ery/Gra1	0	0	0	0	0
Erythrocytes	Ery2	0	0	0	0	0
Erythrocytes	Ery3	0	0	0	0	0
Erythrocytes	Ery2	0	0	0	0.146891	0
Erythrocytes	Ery/Gra1	0	0	0	0	0
Erythrocytes	Ery/Gra1	0	0	0	0	0
Erythrocytes	Ery/Gra1	1.17663	0	0	0	0
Erythrocytes	Ery/Gra2	1.42421	0	0	0	0
Erythrocytes	Ery3	0	0	0	0	0
Erythrocytes	Ery3	0	0	0	0	0
Erythrocytes	Ery2	0	0	0	0	0
Erythrocytes	Ery3	0	0	0	0.0277388	0
Erythrocytes	Ery2	0	0	0	0	0
Erythrocytes	Ery/Gra1	0	0	0	0	0
Erythrocytes	Ery/Gra1	0	0	0	0	0
Erythrocytes	Ery/Gra1	0	0	0	0	0
Erythrocytes	Ery3	0	0	0	0	0
Erythrocytes	Ery3	0	0	0	0	0
Erythrocytes	Ery2	0	0	0	0	0
Erythrocytes	Ery3	0	0	0	0	0
Erythrocytes	Ery3	0	0	0	0	0
Erythrocytes	Ery/Gra1	0	0	0	0	0
Erythrocytes	Ery/Gra1	0	0	0	0.46798	0
Erythrocytes	Ery3	0	0	0	0	0
Erythrocytes	Ery3	0	0	0	0	0
Erythrocytes	Ery3	0	0	0	0	0
Erythrocytes	Ery3	0	0	0	0.110942	0
Erythrocytes	Ery3	0	0	0	0	0
Erythrocytes	Ery/Gra1	0	0	0	0	0
Erythrocytes	Ery1	0	0	0	0	0
Erythrocytes	Ery/Gra2	0	0	0	0	0
Erythrocytes	Ery1	0	0	0	0.248471	0
Erythrocytes	Ery/Gra1	0	0	0	0	0
Erythrocytes	Ery3	0	0	0	0.142034	0
Erythrocytes	Ery3	0	0	0	0	0
Erythrocytes	Ery3	0	0	0	0	0
Erythrocytes	Ery/Gra1	0	0	0	0	0
Erythrocytes	Ery3	1.85428	0	0	0	0
Erythrocytes	Ery2	0	0	0	0	0
Erythrocytes	Ery2	1.36689	0	0	0	0
Erythrocytes	Ery2	0	0	0	0	0
Erythrocytes	Ery/Gra2	0	0	0	0	0
Erythrocytes	Ery2	0	0	0	0.993718	0
Erythrocytes	Ery/Gra1	0	0	0	0	0
Erythrocytes	Ery/Gra2	0.962058	0	0	0	0
Erythrocytes	Ery/Gra1	0	0	0	0	0
Erythrocytes	Ery2	0	0	0	0	0
Erythrocytes	Ery2	0	0	0	0	0
Erythrocytes	Ery1	0	0	0	0	0
Erythrocytes	Ery/Gra1	0	0	0	0	0
Erythrocytes	Ery/Gra1	0	0	0	0	0
Erythrocytes	Ery3	0	0	0	0	0
Erythrocytes	Ery3	0.164118	0	0	0	0
Erythrocytes	Ery3	0	0	0	0	0
Erythrocytes	Ery1	0	0	0	0	0
Erythrocytes	Ery3	0	0	0	0	0
Erythrocytes	Ery/Gra1	0	0	0	0	0
Erythrocytes	Ery2	0	0	0	0	0
Erythrocytes	Ery1	0	0	0	0	0
Erythrocytes	Ery2	0	0	0	0	0
Erythrocytes	Ery1	0.695103	0	0	0	0
Erythrocytes	Ery1	0	0	0	0	0
Erythrocytes	Ery/Gra1	0	0	0	0	0
Erythrocytes	Ery/Gra1	0	0	0	0	0
Erythrocytes	Ery2	0	0	0	0	0
Erythrocytes	Ery2	0	0	0	0	0
Erythrocytes	Ery1	0	0	0	0	0
Erythrocytes	Ery/Gra1	0	0	0	0	0
Erythrocytes	Ery/Gra2	0	0	0	0	0
Erythrocytes	Ery3	0	0	0	0	0
Erythrocytes	Ery2	0	0	0	0	0
Erythrocytes	Ery1	0	0	0	0	0
Erythrocytes	Ery2	0	0	0	0	0
Erythrocytes	Ery3	0	0	0	0	0
Erythrocytes	Ery3	0	0	0	0	0
Erythrocytes	Ery3	0	0	0	0	0
Erythrocytes	Ery2	0	0	0	0	0
Erythrocytes	Ery/Gra1	0	0	0	0	0
Erythrocytes	Ery/Gra1	0	0	0	0	0
Erythrocytes	Ery/Gra1	0	0	0	0	0
Erythrocytes	Ery/Gra1	0	0	0	0	0
Erythrocytes	Ery/Gra2	1.41968	0	0	0	0
Erythrocytes	Ery2	0	0	0	0	0
Erythrocytes	Ery/Gra2	0	0	0	0	0
Erythrocytes	Ery2	0	0	0	0	0
Erythrocytes	Ery2	0	0	0	0	0
Erythrocytes	Ery2	0	0	0	0	0
Erythrocytes	Ery/Gra1	0	0	0	0	0
Erythrocytes	Ery/Gra2	0	0	0	0	0
Erythrocytes	Ery/Gra1	0	0	0	0	0
Erythrocytes	Ery/Gra2	0	0	0	0	0
Erythrocytes	Ery/Gra1	0	0	0	1.24725	0
Erythrocytes	Ery2	0	0	0	0	0
Erythrocytes	Ery/Gra1	0	0	0	0	0
Erythrocytes	Ery3	0	0	0	0	0
Erythrocytes	Ery1	0	0	0	0	0
Erythrocytes	Ery/Gra1	0	0	0	0	0
Erythrocytes	Ery/Gra1	0	0	0	0	0
Erythrocytes	Ery/Gra1	1.60656	0	0	0	0
Erythrocytes	Ery/Gra2	0	0	0	0	0
Erythrocytes	Ery1	0	0	0	0	0
Erythrocytes	Ery3	0	0	0	0	0
Erythrocytes	Ery2	0	0	0	0	0
Erythrocytes	Ery/Gra1	0	0	0	0	0
Erythrocytes	Ery2	0	0	0	0	0
Erythrocytes	Ery3	0	0	0	0	0
Erythrocytes	Ery1	0	0	0	0	0
Erythrocytes	Ery/Gra1	0	0	0	0	0
Erythrocytes	Ery1	0	0	0	0	0
Erythrocytes	Ery3	0	0	0	0	0
Erythrocytes	Ery/Gra1	0	0	0	0	0
Erythrocytes	Ery3	0	0	0	0.732214	0
Erythrocytes	Ery2	0	0	0	0	0.797556
Erythrocytes	Ery/Gra1	0	0	0	0	0
Erythrocytes	Ery/Gra2	0.825075	0	0	0	0
Erythrocytes	Ery3	0	0	0	0	0
Erythrocytes	Ery2	0.570411	0	0	0	0
Erythrocytes	Ery2	0	0	0	0	0
Erythrocytes	Ery3	0	0	0	0	0
Erythrocytes	Ery2	0	0	0	0	0
Erythrocytes	Ery3	0.0241122	0	0	0	0
Erythrocytes	Ery/Gra1	2.11844	0	0	0	0
Erythrocytes	Ery3	0	0	0	0	0.136216
Erythrocytes	Ery1	1.7562	0	0	0	0
Erythrocytes	Ery3	0	0	0	0	0
Erythrocytes	Ery/Gra1	0	0	0	0	0
Erythrocytes	Ery3	0	0	0	0	0
Erythrocytes	Ery2	0	0	0	0	0
Erythrocytes	Ery3	0	0	0	0	0
Erythrocytes	Ery2	0.156275	0	0	0	0
Erythrocytes	Ery2	0	0	0	0	0
Erythrocytes	Ery3	0	0	0	0	0
Erythrocytes	Ery1	0	0	0	0	0
Erythrocytes	Ery/Gra1	0	0	0	0	0
Erythrocytes	Ery1	0	0	0	0	0
Erythrocytes	Ery/Gra1	0	0	0	0	0
Erythrocytes	Ery/Gra1	0.717319	0	0	0	0
Erythrocytes	Ery3	0.0311277	0	0	0	0
Erythrocytes	Ery1	1.53194	0	0	0	0
Erythrocytes	Ery3	0	0	0	0	0
Erythrocytes	Ery/Gra1	0	0	0	0	0
Erythrocytes	Ery/Gra1	0	0	0	0	0
Erythrocytes	Ery3	0.0261167	0	0	0	0
Erythrocytes	Ery2	0	0	0	0	0
Erythrocytes	Ery3	0	0	0	0	0
Erythrocytes	Ery2	0	0	0	0	0
Erythrocytes	Ery2	0	0	0	0	0
Erythrocytes	Ery3	0	0	0	0	0
Erythrocytes	Ery2	0	0	0	0	0
Erythrocytes	Ery3	0	0	0	0	0.312805
Erythrocytes	Ery/Gra1	0	0	0	0	0
Erythrocytes	Ery1	0	0	0	0	0
Erythrocytes	Ery/Gra1	0.629737	0	0	0	0
Erythrocytes	Ery/Gra1	0	0	0	0	0
Erythrocytes	Ery/Gra2	1.24982	0	0	0	0
Erythrocytes	Ery2	0.140754	0	0	0	0
Erythrocytes	Ery/Gra1	0	0	0	0	0
Erythrocytes	Ery2	0	0	0	0	0
Erythrocytes	Ery2	0	0	0	0	0
Erythrocytes	Ery2	0	0	0	0	0
Erythrocytes	Ery/Gra1	0	0	0	0	0
Erythrocytes	Ery/Gra1	0	0	0	0	0
Erythrocytes	Ery2	0	0	0	0	0
Erythrocytes	Ery/Gra1	0	0	0	0	0
Erythrocytes	Ery3	0	0	0	0	0
Erythrocytes	Ery3	0	0	0	0	0
Erythrocytes	Ery/Gra2	1.08636	0	0	0	0
Erythrocytes	Ery3	0	0	0	0	0
Erythrocytes	Ery1	0	0	0	0	0
Erythrocytes	Ery2	0	0	0	0	0
Erythrocytes	Ery3	0	0	0	0	0
Erythrocytes	Ery3	0	0	0	0	0
Erythrocytes	Ery2	0	0	0	0	0
Erythrocytes	Ery/Gra1	0	0	0	0	0
Erythrocytes	Ery3	0	0	0	0	0
Erythrocytes	Ery/Gra2	0	0	0	0	0
Erythrocytes	Ery/Gra1	0	0	0	0	0
Erythrocytes	Ery2	0	0	0	0	0
Erythrocytes	Ery1	0	0	0	0	0
Erythrocytes	Ery3	0.125808	0	0	0	0
Erythrocytes	Ery3	0	0	0	0	0
Erythrocytes	Ery2	0	0	0	0	0
Erythrocytes	Ery/Gra1	1.072	0	0	0	0
Erythrocytes	Ery/Gra1	0	0	0	0	0
Erythrocytes	Ery/Gra1	0	0	0	0	0.379456
Erythrocytes	Ery/Gra1	0	0	0	0	0
Erythrocytes	Ery2	0.826446	0	0	0	0
Erythrocytes	Ery3	0.305504	0	0	0	0
Erythrocytes	Ery3	0	0	0	0	0
Erythrocytes	Ery3	0.653211	0	0	0	0
Erythrocytes	Ery/Gra1	0	0	0	0	0
Erythrocytes	Ery2	0	0	0	0	0
Erythrocytes	Ery/Gra1	0	0	0	0	0
Erythrocytes	Ery/Gra2	1.08658	0	0	0	0
Erythrocytes	Ery/Gra1	0	0	0	0	0
Erythrocytes	Ery2	0	0	0	0	0
Erythrocytes	Ery/Gra1	0	0	0	0	0
Erythrocytes	Ery3	0	0	0	0	0
Erythrocytes	Ery/Gra1	0	0	0	0	0
Erythrocytes	Ery3	0	0	0	0	0
Erythrocytes	Ery/Gra1	0.346721	0	0	0	0
Erythrocytes	Ery3	0	0	0	0	0
Erythrocytes	Ery/Gra2	2.0268	0	0	0	0
Erythrocytes	Ery/Gra1	0	0	0	0	0
Erythrocytes	Ery3	0	0	0	0	0
Erythrocytes	Ery2	0	0	0	0	0
Erythrocytes	Ery3	0	0	0	0	0
Erythrocytes	Ery/Gra1	0.535214	0	0	0	0.21183
Erythrocytes	Ery1	0	0	0	0	0
Erythrocytes	Ery/Gra1	0	0	0	0	0
Erythrocytes	Ery/Gra1	0.272575	0	0	0	0
Erythrocytes	Ery/Gra1	0.528524	0	0	0	0
Erythrocytes	Ery2	0	0	0	0	0
Erythrocytes	Ery3	0	0	0	0	0
Erythrocytes	Ery2	0	0	0	0	0
Erythrocytes	Ery3	0	0	0	0	0
Erythrocytes	Ery2	0	0	0	0	0
Erythrocytes	Ery3	0	0	0	0	0
Erythrocytes	Ery/Gra1	0	0	0	0	0
Erythrocytes	Ery/Gra1	0	0	0	0	0
Erythrocytes	Ery/Gra1	0	0	0	0	0
Erythrocytes	Ery/Gra1	0	0	0	0.753765	0
Erythrocytes	Ery/Gra1	0	0	0	0	0
Erythrocytes	Ery/Gra1	0	0	0	0	0
Erythrocytes	Ery3	0	0	0	0.895502	0
Erythrocytes	Ery/Gra1	0	0	0	0.737239	0
Erythrocytes	Ery3	0	0	0	0	0
Erythrocytes	Ery3	0	0	0	0	0
Erythrocytes	Ery3	0	0	0	0	0
Erythrocytes	Ery3	0	0	0	0	0
Erythrocytes	Ery/Gra1	0	0	0	0	0
Erythrocytes	Ery3	0.130326	0	0	0	0
Erythrocytes	Ery/Gra1	0	0	0	0	0
Erythrocytes	Ery/Gra1	0	0	0	0	0
Erythrocytes	Ery/Gra1	0	0	0	0	0
Erythrocytes	Ery/Gra2	0.667728	0	0	0	0
Erythrocytes	Ery/Gra1	0	0	0	0	0
Erythrocytes	Ery/Gra1	0	0	0	0	0
Erythrocytes	Ery/Gra1	0	0	0	0	0
Erythrocytes	Ery/Gra1	0	0	0	0	0
Erythrocytes	Ery/Gra1	0	0	0	0	0
Erythrocytes	Ery3	0	0	0	0	0
Erythrocytes	Ery3	0.0715434	0	0	0	0
Erythrocytes	Ery/Gra1	0	0	0	0	0
Erythrocytes	Ery/Gra2	1.22951	0	0	0	0
Erythrocytes	Ery/Gra1	0	0	0	0	0
Erythrocytes	Ery/Gra1	0	0	0	0	0
Erythrocytes	Ery/Gra1	0	0	0	0	0
Erythrocytes	Ery3	0	0	0	0	0
Erythrocytes	Ery/Gra1	0	0	0	0	0
Erythrocytes	Ery3	0	0	0	0	0
Erythrocytes	Ery/Gra1	0	0	0	0	0
Erythrocytes	Ery/Gra1	0	0	0	0	0
Erythrocytes	Ery/Gra1	0	0	0	0	0
Erythrocytes	Ery/Gra1	0	0	0	0	0
Erythrocytes	Ery/Gra1	0	0	0	0	0
Erythrocytes	Ery/Gra1	0.255596	0	0	0	0
Erythrocytes	Ery3	0	0	0	0	0
Erythrocytes	Ery3	0	0	0	0	0
Erythrocytes	Ery3	0	0	0	0	0
Erythrocytes	Ery/Gra1	0	0	0	0	0
Erythrocytes	Ery/Gra1	0	0	0	0	0
Erythrocytes	Ery/Gra2	0	0	0	0	0
Erythrocytes	Ery/Gra2	0	0	0	0	0
Erythrocytes	Ery/Gra1	0	0	0	0	0
Erythrocytes	Ery/Gra1	0	0	0	0	0
Erythrocytes	Ery/Gra1	0	0	0	0	0
Erythrocytes	Ery/Gra1	0	0	0	0	0
Erythrocytes	Ery3	0	0	0	0	0
Erythrocytes	Ery3	0	0	0	0	0
Erythrocytes	Ery3	0	0	0	0	0
Erythrocytes	Ery3	0	0	0	0	0
Erythrocytes	Ery3	0	0	0	0	0
Erythrocytes	Ery3	0	0	0	0.150388	0
Erythrocytes	Ery/Gra1	0	0	0	0.527298	0.527298
Erythrocytes	Ery/Gra1	0	0	0	0	0
Erythrocytes	Ery/Gra1	0	0	0	0	0
Erythrocytes	Ery/Gra1	0.420063	0	0	0.714964	0
Erythrocytes	Ery3	0.331447	0	0	0	0
Erythrocytes	Ery1	0.287649	0	0	0	0
Erythrocytes	Ery/Gra1	0	0	0	0	0
Erythrocytes	Ery/Gra1	0	0	0	0	0
Erythrocytes	Ery3	0	0	0	0	0
Erythrocytes	Ery3	0	0	0	0	0
Erythrocytes	Ery/Gra1	0	0	0	0	0
Erythrocytes	Ery/Gra1	0	0	0	0	0
Erythrocytes	Ery/Gra1	0	0	0	0	0
Erythrocytes	Ery3	0	0	0	0	0
Erythrocytes	Ery3	0.2112	0	0	0	0
Erythrocytes	Ery/Gra2	1.06685	0	0	0	0
Erythrocytes	Ery/Gra2	0	1.02256	0	0	0
Erythrocytes	Ery/Gra1	0	0	0	0	0
Erythrocytes	Ery/Gra1	0	0	0	0	0
Erythrocytes	Ery/Gra1	0.708022	0	0	0	0
Erythrocytes	Ery3	0	0	0	0	0
Erythrocytes	Ery/Gra1	0	0	0	0	0
Erythrocytes	Ery/Gra2	1.00742	0	0	0	0
Erythrocytes	Ery/Gra1	0	0	0	0	0
Erythrocytes	Ery/Gra1	0	0	0	0	0
Erythrocytes	Ery/Gra2	0	0	0	0	0
Erythrocytes	Ery3	0	0	0	0	0
Erythrocytes	Ery3	0	0	0	0	0
Erythrocytes	Ery/Gra1	0	0	0	0	0
Erythrocytes	Ery/Gra1	0	0	0	0	0
Erythrocytes	Ery3	0	0	0	0.176133	0
Erythrocytes	Ery3	0	0	0	0	0
Erythrocytes	Ery3	0	0	0	0	0
Erythrocytes	Ery3	0	0	0	0.202403	0
Erythrocytes	Ery3	0	0	0	0	0
Erythrocytes	Ery3	0	0	0	0	0
Erythrocytes	Ery/Gra1	0	0	0	0	0
Erythrocytes	Ery3	0	0	0	0	0
Erythrocytes	Ery3	0	0	0	0	0
Erythrocytes	Ery/Gra2	0.818221	0	0	0	0
Erythrocytes	Ery/Gra1	0	0	0	0	0
Erythrocytes	Ery/Gra1	1.65546	0	0	0	0
Erythrocytes	Ery/Gra1	0	0	0	0	0
Erythrocytes	Ery/Gra2	0.768101	0	0	0	0
Erythrocytes	Ery/Gra1	0	0	0	0	0
Erythrocytes	Ery/Gra1	0	0	0	0	0
Erythrocytes	Ery3	0	0	0	0	0
Erythrocytes	Ery1	0	0	0	0	0
Erythrocytes	Ery1	0.815752	0	0	0	0
Erythrocytes	Ery/Gra1	0	0	0	0	0
Erythrocytes	Ery/Gra1	0	0	0	0	0
Erythrocytes	Ery/Gra1	0.42471	0	0	0	0
Erythrocytes	Ery3	0	0	0	0.439985	0
Erythrocytes	Ery3	0	0	0	0	0
Erythrocytes	Ery3	0	0	0	0	0
Erythrocytes	Ery/Gra1	0	0	0	0	0
Erythrocytes	Ery3	0	0	0	0	0
Erythrocytes	Ery/Gra1	0	0	0	0	0
Erythrocytes	Ery3	0	0	0	0	0
Erythrocytes	Ery3	0	0	0	0	0
Erythrocytes	Ery3	0.427129	0	0	0	0
Erythrocytes	Ery3	0	0	0	0	0
Erythrocytes	Ery3	0	0	0	0	0
Erythrocytes	Ery/Gra1	0	0	0	0	0
Erythrocytes	Ery3	0	0	0	0	0
Erythrocytes	Ery/Gra1	0	0	0	0	0
Erythrocytes	Ery/Gra1	0.766339	0.253066	0	0	0.253066
Erythrocytes	Ery/Gra1	0	0	0	0	0
Erythrocytes	Ery3	0	0	0	0	0
Erythrocytes	Ery3	0	0	0	0	0
Erythrocytes	Ery/Gra1	0	0	0	0	0
Erythrocytes	Ery/Gra2	0	0	0	0	0
Erythrocytes	Ery3	0.295547	0	0	0	0
Erythrocytes	Ery3	0	0	0	0	0
Erythrocytes	Ery3	0	0	0	0	0
Erythrocytes	Ery3	0	0	0	0	0
Erythrocytes	Ery3	0	0	0	0	0
Erythrocytes	Ery/Gra1	0	0	0	0	0
Erythrocytes	Ery/Gra1	0	0	0	0	0
Erythrocytes	Ery/Gra1	0	0	0	0.552395	0
Erythrocytes	Ery/Gra1	0	0	0	0	0
Erythrocytes	Ery/Gra1	0	0	0	0	0
Erythrocytes	Ery/Gra1	0.471056	0.471056	0	0	0
Erythrocytes	Ery/Gra2	1.90078	0	0	0	0
Erythrocytes	Ery3	0	0	0	0	0
Erythrocytes	Ery3	0	0	0	0	0
Erythrocytes	Ery3	0	0	0	0	0
Erythrocytes	Ery3	0	0	0	0	0
Erythrocytes	Ery3	0	0	0	0	0
Erythrocytes	Ery3	0	0	0	0	0
Erythrocytes	Ery/Gra1	0	0	0	0	0
Erythrocytes	Ery/Gra1	0	0	0	0	0
Erythrocytes	Ery/Gra2	0.505653	0	0	0	0
Erythrocytes	Ery/Gra2	2.14911	0	0	0	0
Erythrocytes	Ery/Gra2	0	0	0	0	0
Erythrocytes	Ery/Gra1	0	0	0	0	0
Erythrocytes	Ery/Gra1	0	0	0	0.65791	0.65791
Erythrocytes	Ery3	0	0	0	0	0
Erythrocytes	Ery/Gra1	0	0	0	0	0
Erythrocytes	Ery3	0	0	0	0	0
Erythrocytes	Ery3	0	0	0	0	0
Erythrocytes	Ery/Gra1	0	0	0	0	0
Erythrocytes	Ery/Gra1	0	0	0	0	0
Erythrocytes	Ery/Gra2	0.63169	0	0	0	0
Erythrocytes	Ery3	0	0	0	0	0
Erythrocytes	Ery/Gra1	0	0	0	0	0
Erythrocytes	Ery3	0	0	0	0	0
Erythrocytes	Ery/Gra1	0	0	0	0	0
Erythrocytes	Ery/Gra1	0	0	0	0	0
Erythrocytes	Ery3	0	0	0	0.295569	0
Erythrocytes	Ery/Gra1	0	0	0	0	0
Erythrocytes	Ery/Gra1	0	0	0	1.30142	0
Erythrocytes	Ery2	0	0	0	0	0
Erythrocytes	Ery/Gra1	0	0	1.63821	1.63821	0
Erythrocytes	Ery3	0	0	0	0	0
Erythrocytes	Ery/Gra1	0	0	0	0	0
Erythrocytes	Ery1	0	0	0	0.58857	0
Erythrocytes	Ery/Gra2	0.773091	0	0	0	0
Erythrocytes	Ery/Gra1	0	0	0	0	0
Erythrocytes	Ery/Gra1	1.61152	0	0	0	0
Erythrocytes	Ery/Gra1	0.181001	0	0	0.181001	0
Erythrocytes	Ery/Gra2	0.761734	0	0	0	0
Erythrocytes	Ery2	0	0	0	0	0
Erythrocytes	Ery3	0	0	0	0	0
Erythrocytes	Ery/Gra1	0	0	0	0.47092	0
Erythrocytes	Ery3	0	0	0	0	0
Erythrocytes	Ery3	0	0	0	0	0
Erythrocytes	Ery/Gra1	0.373921	0	0	0	0
Erythrocytes	Ery/Gra1	0	0	0	0	0
Erythrocytes	Ery3	0	0	0	0	0
Erythrocytes	Ery3	0	0	0	0	0
Erythrocytes	Ery1	1.32378	0	0	0	0
Erythrocytes	Ery/Gra1	0.398843	0	0	0	0
Erythrocytes	Ery/Gra1	0	0	0	0.374722	0
Erythrocytes	Ery/Gra1	0	0	0	0	0
Erythrocytes	Ery3	0	0	0	0	0
Erythrocytes	Ery/Gra1	0.483974	0	0	0.808714	0
Erythrocytes	Ery1	0	0	0	0	0
Erythrocytes	Ery1	0	0	0	0	0
Erythrocytes	Ery/Gra1	0	0	0	0	0
Erythrocytes	Ery/Gra1	0	0	0	0	0
Erythrocytes	Ery/Gra1	0	0	0	0	0
Erythrocytes	Ery/Gra1	0.632677	0	0	0	0.302367
Erythrocytes	Ery3	0	0	0	0	0
Erythrocytes	Ery3	0	0	0	0	0
Erythrocytes	Ery2	0	0	0	0	0
Erythrocytes	Ery3	0	0	0	0	0
Erythrocytes	Ery/Gra1	0	0	0.259959	0.259959	0.259959
Erythrocytes	Ery/Gra2	0	0	0	0	0
Erythrocytes	Ery/Gra1	0.203382	0	0	0	0
Erythrocytes	Ery3	0	0	0	0	0
Erythrocytes	Ery/Gra2	0	0	0	0	0
Erythrocytes	Ery/Gra1	0	0	0	0	0
Erythrocytes	Ery/Gra1	0	0	0	0	0
Erythrocytes	Ery/Gra1	0	0	0	0	0
Erythrocytes	Ery/Gra1	0	0	0	0	0
Erythrocytes	Ery/Gra1	0	0	0	0	0
Erythrocytes	Ery1	0.505288	0	0	0	0
Erythrocytes	Ery3	0	0	0	0	0
Erythrocytes	Ery/Gra1	0	0	0	0	0.391084
Erythrocytes	Ery/Gra1	0	0	0	0	0
Erythrocytes	Ery/Gra1	0	0	0	0	0
Erythrocytes	Ery/Gra1	0.330193	0	0	0.330193	0
Erythrocytes	Ery/Gra2	1.53958	0	0.420834	0	0
Erythrocytes	Ery/Gra1	0	0	0	0	0
Erythrocytes	Ery3	0	0	0	0.0818104	0
Erythrocytes	Ery3	0	0	0	0	0
Erythrocytes	Ery/Gra1	0	0	0	0	0
Erythrocytes	Ery3	0	0	0	0.114059	0
Erythrocytes	Ery2	0	0	0	0	0
Erythrocytes	Ery/Gra2	0.74497	0	0	0	0
Erythrocytes	Ery3	0.551302	0	0	0	0
Erythrocytes	Ery/Gra1	0	0	0	0	0
Erythrocytes	Ery3	0	0	0	0	0
Erythrocytes	Ery/Gra1	0	0	0	0	0
Erythrocytes	Ery/Gra1	0.642755	0	0	1.03084	0
Erythrocytes	Ery/Gra1	0	0	0	0	0
Erythrocytes	Ery3	0	0	0	0	0
Erythrocytes	Ery/Gra1	0	0	0	0	0
Erythrocytes	Ery/Gra1	0.61533	0	0	0	0
Erythrocytes	Ery3	0	0	0	0	0
Erythrocytes	Ery/Gra1	0	0	0	0	0
Erythrocytes	Ery/Gra1	0	0	0	0	0
Erythrocytes	Ery/Gra2	0.290561	0	0	0	0
Erythrocytes	Ery2	0	0	0	0	0
Erythrocytes	Ery3	0	0	0	0	0
Erythrocytes	Ery3	0	0	0	0	0
Erythrocytes	Ery/Gra1	0	0	0	0	0
Erythrocytes	Ery/Gra1	0	0	0	0	0
Erythrocytes	Ery/Gra1	0	0	0	0	0
Erythrocytes	Ery3	0.135374	0	0	0	0
Erythrocytes	Ery3	0	0	0	0	0
Erythrocytes	Ery/Gra1	0	0	0	1.06773	0
Erythrocytes	Ery3	0	0	0	0	0
Erythrocytes	Ery/Gra1	0	0	0	0	0
Erythrocytes	Ery/Gra1	0	0	0	0	0
Erythrocytes	Ery1	1.71859	0	0	0	0
Erythrocytes	Ery/Gra2	1.1767	0	0	0	0
Erythrocytes	Ery/Gra1	0	0	0	0	0
Erythrocytes	Ery/Gra1	0	0	0	0	0
Erythrocytes	Ery/Gra1	0	0	0	0	0
Erythrocytes	Ery/Gra2	1.00844	0	0	0	0
Erythrocytes	Ery3	0.0733811	0	0	0	0
Erythrocytes	Ery2	0	0	0	0	0
Erythrocytes	Ery1	0	0	0	0	0
Erythrocytes	Ery/Gra1	0	0	0	0	0
Erythrocytes	Ery/Gra1	0	0	0	0	0
Erythrocytes	Ery/Gra1	0.914106	0	0	0	0
Erythrocytes	Ery/Gra1	0	0	0.341213	0	0
Erythrocytes	Ery/Gra2	2.03034	0	0	0	0
Erythrocytes	Ery/Gra1	0	0	0	0	0
Erythrocytes	Ery/Gra1	0	0	0	0	0
Erythrocytes	Ery3	0	0	0	0.698388	0
Erythrocytes	Ery/Gra1	0	0	0	0	0.630722
Erythrocytes	Ery3	0	0	0	0	0
Erythrocytes	Ery2	0	0	0	0	0
Erythrocytes	Ery3	0.665033	0	0	0	0
Erythrocytes	Ery3	0	0	0	0	0
Erythrocytes	Ery1	0	0	0	0	0
Erythrocytes	Ery/Gra1	0	0	0	0	0
Erythrocytes	Ery/Gra1	0	0	0	0	0
Erythrocytes	Ery/Gra1	0.678525	0	0	0	0
Erythrocytes	Ery/Gra1	0.571805	0	0	0	0.143488
Erythrocytes	Ery/Gra1	0	0	0	0	0
Erythrocytes	Ery3	0	0	0	0	0
Erythrocytes	Ery/Gra1	0	0	0	0	0
Erythrocytes	Ery/Gra1	0	0	0	0	0
Erythrocytes	Ery3	0.519604	0	0	0	0
Erythrocytes	Ery/Gra2	0.795449	0	0	0	0
Erythrocytes	Ery/Gra1	0.682592	0	0	0	0
Erythrocytes	Ery/Gra1	0	0	0	0	0
Erythrocytes	Ery3	0	0	0	0.292323	0
Erythrocytes	Ery1	0	0	0	0	0
Erythrocytes	Ery2	0	0	0	0	0
Erythrocytes	Ery1	0	0	0	0	0
Erythrocytes	Ery2	0	0	0	0	0
Erythrocytes	Ery/Gra1	0	0	0	0.392921	0
Erythrocytes	Ery/Gra1	1.06573	0	0	0	0
Erythrocytes	Ery/Gra1	0.303189	0	0	0	0
Erythrocytes	Ery/Gra1	0.373152	0	0	0	0
Erythrocytes	Ery/Gra2	2.01883	0	0	0	0
Erythrocytes	Ery/Gra1	0.576187	0	0	0	0
Erythrocytes	Ery2	0	0	0	0	0
Erythrocytes	Ery3	0	0	0	0	0
[truncated: 5,553 more rows]

## Sheet: Table S3
Table S4 Identification of cluster 24 as primary tumor-specific hMDPs by single-cell reanalysis
		SACC single-cell data							ABC single-cell data
cluster	Gene	avg_logFC	p_val_adj	pct.1	pct.2		Gene	avg_logFC	p_val_adj	AUC_score	RNA_Cluster
24	BTF3	0.56589	3.71e-05	1	0.965		BTF3	0.961363	1.72963e-25	0.919685	hMDP
24	CCL3	0.693751	2.61e-27	0.947	0.112		EEF1B2	0.717389	7.37463e-17	0.849165	hMDP
24	CCL3L1	0.881329	4.1e-77	0.947	0.043		HINT1	1.31894	5.19312e-31	0.959194	hMDP
24	CCL4	1.02029	1.04e-18	0.947	0.163		LDHB	1.23641	3.87824e-27	0.931262	hMDP
24	CCL4L2	0.800324	7.42e-49	0.947	0.065		RPL10	0.847844	1.13895e-29	0.949987	hMDP
24	CITED4	1.27223	3.83e-10	1	0.423		RPL10A	0.848677	1.14008e-24	0.913524	hMDP
24	CXCL1	0.633891	7.82e-13	1	0.215		RPL11	0.800846	3.69896e-26	0.924704	hMDP
24	EEF1B2	0.696629	4.12e-06	1	0.954		RPL13	0.805717	7.42057e-27	0.929843	hMDP
24	HINT1	0.68779	1.29e-05	1	0.905		RPL13A	0.874995	1.50121e-27	0.934897	hMDP
24	LDHB	0.644973	0.00104106	1	0.648		RPL14	1.15667	2.06095e-32	0.968764	hMDP
24	PLAUR	0.857703	4.87e-05	1	0.57		RPL18A	1.19924	1.10726e-29	0.948533	hMDP
24	RPL10	0.795905	3.54e-09	1	1		RPL19	0.953035	2.07256e-32	0.968781	hMDP
24	RPL10A	0.858223	6.85e-09	1	0.995		RPL24	1.08863	2.02218e-28	0.941144	hMDP
24	RPL11	0.902613	2.25e-09	1	0.998		RPL29	0.701122	1.03031e-20	0.882262	hMDP
24	RPL13	0.57735	2.5e-07	1	0.999		RPL3	1.36515	2.33805e-32	0.967518	hMDP
24	RPL14	0.841636	7.25e-09	1	0.997		RPL30	0.90255	1.02279e-25	0.921416	hMDP
24	RPL18A	0.790026	1.11e-08	1	0.997		RPL31	0.888541	2.00985e-30	0.955231	hMDP
24	RPL19	0.77335	6.9e-09	1	0.999		RPL34	0.744942	2.51621e-27	0.93327	hMDP
24	RPL22	0.68458	4.6e-08	1	0.985		RPL35	0.955676	4.14012e-31	0.959955	hMDP
24	RPL24	0.662536	3.79e-08	1	0.996		RPL35A	0.798727	2.50916e-28	0.940486	hMDP
24	RPL29	1.19454	2e-09	1	0.996		RPL36	0.887692	8.60164e-28	0.936644	hMDP
24	RPL3	0.623886	6.13e-07	1	0.998		RPL37	0.743581	1.70384e-27	0.934499	hMDP
24	RPL30	0.678385	4.51e-08	1	0.999		RPL37A	1.00678	7.5436e-33	0.971723	hMDP
24	RPL31	0.681044	6.33e-07	1	0.974		RPL5	1.05745	2.35265e-31	0.961634	hMDP
24	RPL32	0.888195	5.85e-09	1	0.998		RPL6	0.927325	8.66985e-28	0.93661	hMDP
24	RPL34	0.826852	9.45e-09	1	0.998		RPLP0	0.786804	2.15059e-22	0.895838	hMDP
24	RPL35	0.769207	3.99e-08	1	0.99		RPS13	0.767563	4.09425e-28	0.938963	hMDP
24	RPL35A	0.898128	3.32e-09	1	0.995		RPS14	1.21961	7.32196e-33	0.971809	hMDP
24	RPL36	0.860344	8.44e-09	1	0.992		RPS15	1.34132	1.32608e-32	0.970079	hMDP
24	RPL36A	0.941977	1.19e-08	1	0.977		RPS15A	0.938934	4.28929e-29	0.945938	hMDP
24	RPL37	0.653143	7.11e-08	1	0.997		RPS18	1.51264	2.20575e-33	0.97527	hMDP
24	RPL39	0.731226	9.98e-08	1	0.995		RPS19	1.10904	6.09952e-27	0.930466	hMDP
24	RPL5	0.948808	3e-09	1	0.995		RPS2	0.743942	1.78734e-21	0.888466	hMDP
24	RPL6	0.937252	3.74e-09	1	0.996		RPS23	0.839257	4.07702e-29	0.946093	hMDP
24	RPL7A	0.778664	1.53e-08	1	0.998		RPS25	1.20212	1.06269e-30	0.957082	hMDP
24	RPLP0	1.03917	3.91e-09	1	0.99		RPS27	1.54133	5.43486e-27	0.93083	hMDP
24	RPLP1	0.625364	1.98e-07	1	1		RPS27A	0.970552	5.05954e-32	0.966168	hMDP
24	RPS12	0.918335	4.27e-09	1	0.999		RPS3	0.862794	3.42714e-28	0.939517	hMDP
24	RPS13	0.849249	4.12e-09	1	0.996		RPS3A	1.09353	2.27166e-31	0.961737	hMDP
24	RPS14	0.817895	3.38e-09	1	0.999		RPS5	1.05624	7.42742e-28	0.937103	hMDP
24	RPS15	0.940093	2.64e-09	1	0.997		RPS7	1.21228	1.48252e-31	0.962897	hMDP
24	RPS15A	0.652639	2.7e-08	1	0.997		RPSA	1.10538	8.60137e-29	0.942563	hMDP
24	RPS18	1.04339	3.05e-09	1	0.999		SNRPD2	0.71002	2.18172e-15	0.835407	hMDP
24	RPS19	1.01291	7.37e-09	1	0.998		LDHB	0.729497	2.08985e-51	0.836997	hMDP/cMoP
24	RPS2	0.68557	2.5e-08	1	0.998		RPLP0	0.799146	5.40677e-70	0.891541	hMDP/cMoP
24	RPS21	1.02215	6.21e-09	1	0.984		RPS6	0.7173	1.4181e-73	0.901122	hMDP/cMoP
24	RPS23	0.946568	2.72e-09	1	0.998		CCL4	0.967712	1.06982e-08	0.630015	Immature B
24	RPS24	1.01397	2.65e-09	1	0.998		CCL3	1.27806	8.51864e-08	0.657403	Intermediate monocyte
24	RPS25	0.654642	7.99e-07	1	0.996		CCL3L3	1.18934	0.000209899	0.626496	Intermediate monocyte
24	RPS26	0.83967	1.19e-07	1	0.981		CXCL16	0.978435	6.5263e-42	0.799899	Non-classical monocyte
24	RPS27A	0.901459	4.03e-09	1	0.998		RPS19	0.824657	2.11142e-46	0.846792	Non-classical monocyte
24	RPS28	0.653537	4.02e-07	1	0.996		RPS27	1.20714	1.36847e-56	0.881301	Non-classical monocyte
24	RPS3	0.976423	5.17e-09	1	0.997		RPL36AL	0.855619	2.77521e-33	0.802406	Plasma
24	RPS3A	0.989306	3.5e-09	1	0.998		CITED4	0.789139	1.39787e-05	0.652835	Pro-myelocyte
24	RPS5	1.12596	2.14e-09	1	0.992		RPL32	0.707341	9.1475e-09	0.708366	Pro-myelocyte
24	RPS6	0.931895	5.86e-09	1	0.998		RPL36	0.743783	1.08784e-05	0.669113	Pro-myelocyte
24	RPS7	0.891585	3.05e-09	1	0.997		RPL39	0.751903	1.12339e-12	0.744635	Pro-myelocyte
24	RPS8	1.17589	2.03e-09	1	0.998		RPL7A	0.829818	2.96275e-14	0.753391	Pro-myelocyte
24	RPSA	0.711525	3.81e-07	1	0.983		RPLP1	1.20087	2.36284e-16	0.7735	Pro-myelocyte
24	SLPI	0.727942	0.00239093	1	0.684		RPS12	0.833898	4.48616e-13	0.745751	Pro-myelocyte
24	SNRPD2	0.674	0.000546411	1	0.767		RPS20	0.75992	3.96507e-08	0.702056	Pro-myelocyte
24	TUBB2B	0.677625	3.34e-11	0.737	0.132		RPS28	0.762456	5.07256e-11	0.71416	Pro-myelocyte
							RPS8	0.958093	4.35174e-16	0.761213	Pro-myelocyte

## Sheet: Table S4
Table S5 Differential NOTCH1 signaling in primary and metastatic tissues
		Primary tumors							Lung Metastases
	NOTCH1Lo.Average.Read.Count	NOTCH1Hi.Average.Read.Count	log2FC	Pvalue	Qvalue			NOTCH1LoLUNG.Average.Read.Count	NOTCH1HiLUNG.Average.Read.Count	log2FC	Pvalue	Qvalue
HLA-A	23115.7	6232.32	-1.89103	0.000167	0.0126136		HLA-A	12392.6	9980.03	-0.312362	0.50076	0.892016
HLA-B	27026.5	6609.23	-2.03182	7.31e-05	0.00739354		HLA-B	11678.6	10809.4	-0.111585	0.795122	0.982189
HLA-C	17236.6	6064.29	-1.50707	0.000986	0.0348916		HLA-C	10311.2	10222.5	-0.0124654	0.975171	0.995465
HLA-E	11521.5	4080.89	-1.49737	0.00026	0.0160659		HLA-E	6024.92	4911.21	-0.294863	0.325301	0.78213
HLA-F	1759.51	440.69	-1.99733	0.000505	0.0242633		HLA-F	886.94	581.73	-0.608491	0.207697	0.672515
HLA-G	118.02	1.39	-6.41282	4.2e-06	0.00105386		HLA-G	4.35	10.65	1.29012	0.126165	0.55946
HLA-DMA	767.24	215.87	-1.82952	0.00169322	0.047201		HLA-DMA	496.73	404.15	-0.297571	0.559971	0.914007
HLA-DPB1	3557.8	1069.83	-1.7336	0.00111656	0.0375775		HLA-DPB1	1702.04	1509.16	-0.173519	0.703554	0.964917
HLA-DQA1	2550.82	561.06	-2.18474	0.000485	0.0237458		HLA-DQA1	1638.03	567.33	-1.52969	0.0206452	0.28208
HLA-DQA2	25.37	0.99	-4.68003	9.26e-05	0.00835783		HLA-DQA2	4.09	1.49	-1.45849	0.159673	0.605883
HLA-DQB1	2188.16	534.83	-2.03258	0.000635	0.0271653		HLA-DQB1	1169.03	1047.54	-0.158314	0.760114	0.976693
HLA-DQB2	88.88	4.3	-4.36825	4.9e-06	0.00117911		HLA-DQB2	8.77	16.33	0.897303	0.415254	0.845393
HLA-DRB1	6622.41	1618.89	-2.03236	0.0005	0.0241512		HLA-DRB1	3397.24	2684.36	-0.339787	0.49871	0.891334
HLA-DRB5	1836.25	113.44	-4.01671	0.00129051	0.0413468		HLA-DRB5	984.6	1116.75	0.181708	0.892844	0.984395
CD28	66.61	17.13	-1.95888	0.00178324	0.0486122		CD28	31.82	15.33	-1.05342	0.0793398	0.477314
CTLA4	61.77	19.6	-1.65588	0.103389	0.458011		CTLA4	22.47	17.37	-0.371224	0.63752	0.942041
ICOS	47.05	8.17	-2.52573	0.00807601	0.114535		ICOS	15.38	6.52	-1.23891	0.245403	0.712729
CD40LG	10.25	6.24	-0.714621	0.476534	0.849856		CD40LG	11.46	9.09	-0.334564	0.715104	0.968815
TNFRSF9	34.16	12.15	-1.49057	0.100309	0.451535		TNFRSF9	13.69	4.05	-1.75621	0.125894	0.559273
CD27	127.35	37.3	-1.77145	0.00649537	0.100765		CD27	58.87	42.75	-0.46163	0.225301	0.692018
TNFRSF4	61.29	50.76	-0.271871	0.658769	0.933104		TNFRSF4	31.37	40.65	0.374046	0.439615	0.858193
PDCD1	41.47	6.08	-2.76975	0.0149795	0.162812		PDCD1	8.82	7.65	-0.206521	0.829895	0.984395
CD274	97.5	18.64	-2.3869	0.000373	0.0203697		CD274	65.3	66.02	0.015821	0.977634	0.995681
PDCD1LG2	59.6	28.3	-1.0742	0.0856097	0.420663		PDCD1LG2	29.79	13.51	-1.1409	0.0891584	0.494871
HAVCR2	167.65	107.33	-0.643442	0.226718	0.646574		HAVCR2	149.03	104.35	-0.51415	0.345575	0.798869
LAG3	71.32	37.59	-0.923871	0.158927	0.555196		LAG3	22.06	23.52	0.0924437	0.87668	0.984395
TIGIT	1649.25	1768.13	0.10041	0.880633	0.970598		TIGIT	1410	2410.56	0.773675	0.113247	0.539744
BTLA	25.53	6.51	-1.97252	0.0281345	0.232694		BTLA	15.1	5.6	-1.42961	0.0817595	0.479611
VTCN1	2236.83	4696.98	1.07028	0.0758201	0.394001		VTCN1	3034.7	3490.32	0.201802	0.746482	0.974611
CD276	1603.74	2088.51	0.381036	0.235211	0.655813		CD276	1266.57	1793.34	0.501727	0.128783	0.562809
IDO1	329.14	41.1	-3.00144	0.000421	0.0216997		IDO1	111.66	107.26	-0.0579332	0.932255	0.990246
ADORA2A	99.99	96.52	-0.0509338	0.89648	0.976005		ADORA2A	100.76	122.17	0.277896	0.407866	0.840737
IL2	0.27	0.12	-1.13284	0.720038	0.946449		IL2	0.75	0.3	-1.33376	0.550008	0.910057
IL4	0.07	0.11	0.598373	0.849847	0.966043		IL6	31.64	70.99	1.16569	0.13962	0.578112
IL6	84.64	9.51	-3.15432	0.00909287	0.123394		IL10	4.87	2.91	-0.742328	0.346272	0.799778
IL10	11.09	1.73	-2.68026	0.0583035	0.348465		IL12A	16	8.32	-0.943257	0.0627084	0.43451
IL12A	32.58	19.72	-0.724306	0.367812	0.780418		IL12B	1.87	0.69	-1.43432	0.3717	0.814308
IL12B	4.82	0.96	-2.33089	0.178744	0.580958		IFNG	1.74	0.22	-3.01372	0.112532	0.537969
IFNG	17.47	0.97	-4.17307	0.00160869	0.0456699		TGFB1	370.94	408.96	0.140768	0.690522	0.961553
TGFB1	591.78	649.01	0.13316	0.788417	0.966043		CCL2	279.84	353.82	0.338443	0.641035	0.943109
CCL2	595.64	89.31	-2.73751	0.000256	0.0160659		CCL3	42.76	26.65	-0.682143	0.250376	0.717765
CCL3	190.88	21.68	-3.13845	0.00269878	0.0625719		CCL4	49.34	23.92	-1.04452	0.0799746	0.477696
CCL4	124.18	23.24	-2.4177	0.0047805	0.0851655		CCL5	158.56	69.06	-1.19901	0.0623142	0.433379
CCL5	576.58	133.88	-2.10655	0.00355795	0.0731752		CXCL8	83.53	50.31	-0.731547	0.354623	0.804051
CXCL8	95.39	26.44	-1.85133	0.0192025	0.187266		CXCL9	175.28	36.23	-2.27442	0.0123561	0.222952
CXCL9	3662.4	546.02	-2.74576	0.0921613	0.435015		CXCL10	718.64	11.34	-5.98633	5.78e-07	0.00041
CXCL10	781.66	59.61	-3.71292	0.00055	0.0251689		CXCL11	46.23	5.7	-3.02033	0.000354	0.0358319
CXCL11	268.66	21.47	-3.6453	0.00107749	0.0369339		CCR5	84.19	31.98	-1.39661	0.0435796	0.379724
CCR5	217.41	28.31	-2.94119	1.51e-05	0.00240699		CXCR3	14.46	6.56	-1.14069	0.196938	0.658804
CXCR3	62	7.02	-3.14304	0.000379	0.0204661		CXCR4	1300.04	779.15	-0.738592	0.0795738	0.477314
CXCR4	979.31	1298.36	0.406855	0.49322	0.861518		IL2RA	144.61	61.56	-1.23214	0.107036	0.526198
IL2RA	72.32	103.51	0.517191	0.608901	0.914754		IL2RB	67.12	25.53	-1.39457	0.0425985	0.376232
IL2RB	232.07	40.98	-2.50168	0.000889	0.0331086		IL6R	187.54	300.18	0.678603	0.328418	0.784518
IL6R	133.99	46.95	-1.51282	0.00367043	0.0744952		IFNGR1	1597.77	1081.5	-0.563022	0.0337437	0.346843
IFNGR1	1429.76	1136.78	-0.330818	0.301247	0.724731		TGFBR1	928.54	1025.34	0.143065	0.557485	0.913179
TGFBR1	1668.29	1327.84	-0.329287	0.348083	0.766587		CD3E	83.26	46.07	-0.853605	0.283792	0.748069
CD3E	256.12	48.09	-2.41306	0.00270097	0.0625719		CD3D	37.6	21.31	-0.818871	0.377079	0.819075
CD3D	118.5	16.56	-2.83867	0.000714	0.0290382		CD3G	23.62	12.06	-0.969795	0.323933	0.781418
CD3G	75.3	11.36	-2.72844	0.000324	0.018618		CD4	521.89	341.05	-0.613771	0.127868	0.562062
CD4	569	281.11	-1.01726	0.0535356	0.332982		CD8A	95.83	38.41	-1.31921	0.0360767	0.355913
CD8A	336.47	76.41	-2.13867	0.00648652	0.100765		CD69	207.29	42.83	-2.27497	0.0105424	0.211295
CD69	146.99	25.12	-2.54865	0.000333	0.0189785		CD44	7647.6	8155.18	0.0927087	0.802614	0.984032
CD44	5860.1	6109.98	0.0602418	0.907446	0.979056		ICOS.1	15.38	6.52	-1.23891	0.245403	0.712729
ICOS	47.05	8.17	-2.52573	0.00807601	0.114535		CD40LG.1	11.46	9.09	-0.334564	0.715104	0.968815
CD40LG	10.25	6.24	-0.714621	0.476534	0.849856		CD226	94.93	34.95	-1.4415	0.00057	0.047176
CD226	90.53	33.21	-1.44683	0.0272459	0.228925		TNF	18.32	13.32	-0.460439	0.509291	0.895299
TNF	57.16	13.97	-2.03239	0.00443685	0.0823268		TNFSF4	35.89	19.15	-0.906055	0.0355742	0.353659
TNFSF4	112.99	59.41	-0.927269	0.180319	0.583189		TNFSF9	4.1	3.62	-0.181581	0.854895	0.984395
TNFSF9	14.39	5.58	-1.36653	0.176838	0.579236		TNFSF14	20.56	20.04	-0.0373403	0.968588	0.995465
TNFSF14	30.94	3.51	-3.1416	0.00105905	0.0364367		TNFSF18	7.18	14.81	1.0451	0.115448	0.542772
TNFSF18	18.79	16.11	-0.221492	0.798389	0.966043		TNFSF11	5.74	4.03	-0.510227	0.650773	0.946424
TNFSF11	20.96	84.71	2.01508	0.132974	0.511691		TNFRSF1A	1342.17	1439.98	0.101484	0.596858	0.928811
TNFRSF1A	1410.36	942.02	-0.582246	0.0580499	0.347511		TNFRSF1B	265.9	196.43	-0.436847	0.290043	0.754454
TNFRSF1B	415.99	203.92	-1.02851	0.0606214	0.353508		TNFRSF4.1	31.37	40.65	0.374046	0.439615	0.858193
TNFRSF4	61.29	50.76	-0.271871	0.658769	0.933104		TNFRSF9.1	13.69	4.05	-1.75621	0.125894	0.559273
TNFRSF9	34.16	12.15	-1.49057	0.100309	0.451535		TNFRSF14	645.5	1040.4	0.688656	0.0206109	0.281819
TNFRSF14	982.53	462.02	-1.08853	0.0064695	0.100715		TNFRSF18	21.41	14.19	-0.593002	0.38538	0.824061
TNFRSF18	40.62	16.33	-1.31497	0.165035	0.565047		TNFRSF11A	238.39	43.08	-2.46837	0.000205	0.0262831
TNFRSF11A	138.06	141.13	0.0316457	0.967178	0.997234		TNFRSF21	863.74	672.68	-0.36068	0.460098	0.870045
TNFRSF21	408.75	926.78	1.181	0.0286126	0.235103		FAS	288.63	177.13	-0.704362	0.102061	0.516997
FAS	447.19	172.72	-1.37243	0.00778192	0.111825		FASLG	6.33	2.99	-1.08118	0.227845	0.694666
FASLG	37.89	3.96	-3.25752	0.000663	0.0276849

## Sheet: Table S5
Table S6 Marker genes for CD69+ tissue-resident memory T cells
cluster0	CD69+ TRM						cluster1	CD24+CCR7+CD69+ TRM						cluster2	CD8+CD69+ TRM						cluster3	CCR6+CD69+ TRM						cluster4	CD8A+CD69+ TRM						cluster5	ITGAE+CXCR6+ TRM						cluster6	CXCR6+FOXP3+ TRM Treg
gene	p_val	avg_log2FC	pct.1	pct.2	p_val_adj		gene	p_val	avg_log2FC	pct.1	pct.2	p_val_adj		gene	p_val	avg_log2FC	pct.1	pct.2	p_val_adj		gene	p_val	avg_log2FC	pct.1	pct.2	p_val_adj		gene	p_val	avg_log2FC	pct.1	pct.2	p_val_adj		gene	p_val	avg_log2FC	pct.1	pct.2	p_val_adj		gene	p_val	avg_log2FC	pct.1	pct.2	p_val_adj
SCGB1A1	1.03998e-112	1.7331	0.815	0.29	2.61087e-108		MGP	5.25997e-204	3.37144	0.832	0.18	1.32052e-199		NKG7	4.06088e-102	3.09822	0.807	0.236	1.01948e-97		KRT13	0	7.44615	0.796	0.008	0		KLRC2	7.3389e-164	5.26941	0.656	0.021	1.84243e-159		HSPA1A	9.75769e-31	2.07624	0.95	0.48	2.44967e-26		FOXP3	5.99162e-147	6.6377	0.436	0.005	1.5042e-142
SFTPC	1.19212e-109	1.77337	0.725	0.205	2.99282e-105		CALML5	8.01955e-172	4.58131	0.564	0.033	2.01331e-167		GZMK	1.74783e-90	3.10198	0.658	0.141	4.38793e-86		S100A2	7.92418e-187	5.03467	0.662	0.034	1.98936e-182		CTSW	4.56813e-148	4.48685	0.867	0.061	1.14683e-143		SH3BGRL3	6.52088e-30	1.44485	1	0.903	1.63707e-25		TIGIT	2.05802e-87	4.21227	0.782	0.09	5.16665e-83
TNFAIP3	6.33776e-35	0.728422	0.954	0.891	1.59109e-30		TM4SF1	2.3347e-171	3.40755	0.712	0.126	5.86127e-167		CMC1	1.21258e-63	3.52461	0.465	0.091	3.04418e-59		SFN	2.8468e-139	4.81012	0.507	0.025	7.1469e-135		KLRC3	6.91334e-133	4.40516	0.733	0.044	1.73559e-128		CACYBP	3.05409e-29	1.91807	0.938	0.404	7.66728e-25		LAYN	4.9396e-73	4.92319	0.333	0.012	1.24009e-68
NFKBIA	1.5304e-33	0.776929	0.932	0.789	3.84206e-29		KRT19	1.06792e-167	3.68083	0.655	0.089	2.68102e-163		CST7	9.37237e-57	1.85984	0.811	0.37	2.35293e-52		SPRR3	1.32643e-127	8.7597	0.313	0.001	3.33001e-123		LINC02446	8.22986e-119	4.37881	0.622	0.034	2.06611e-114		LGALS1	2.71087e-27	1.7717	0.975	0.599	6.80563e-23		ICA1	2.84567e-69	4.72053	0.385	0.02	7.14405e-65
KLF6	2.7686e-33	0.752134	0.976	0.902	6.95056e-29		AZGP1	3.13285e-167	4.71772	0.553	0.034	7.86502e-163		CCL4	5.45233e-49	2.14094	0.65	0.235	1.36881e-44		KRT15	3.88236e-91	5.02664	0.328	0.015	9.74665e-87		XCL1	1.02597e-97	4.16876	0.8	0.087	2.5757e-93		YARS	5.06686e-26	2.82185	0.4	0.07	1.27203e-21		TNFRSF9	3.16149e-68	3.84813	0.59	0.058	7.93691e-64
ANKRD28	6.43897e-32	1.08111	0.64	0.377	1.6165e-27		MMP7	1.79542e-166	4.11056	0.594	0.052	4.5074e-162		HLA-DQA1	7.04182e-43	2.97916	0.366	0.08	1.76785e-38		DCN	1.54434e-69	4.08811	0.323	0.026	3.87706e-65		ZNF683	7.98701e-74	4.48837	0.433	0.028	2.00514e-69		CTSH	1.21209e-25	2.63289	0.475	0.1	3.04295e-21		TBC1D4	8.4448e-64	3.50462	0.603	0.066	2.12007e-59
SCGB3A1	8.67948e-27	1.31973	0.383	0.17	2.17898e-22		KRT17		3.33961	0.685	0.1	8.57004e-162		KLRK1	3.71091e-40	1.83389	0.473	0.131	9.31624e-36		KRT4	2.20819e-66	3.94591	0.294	0.021	5.54365e-62		KLRC1	3.53755e-72	3.27108	0.667	0.078	8.88103e-68		RBPJ	6.33466e-24	1.72863	0.875	0.39	1.59032e-19		CD27	4.71736e-61	3.5567	0.654	0.086	1.18429e-56
PPP1R15A	1.75083e-24	0.7505	0.833	0.635	4.39545e-20		CLDN4	1.90818e-165	3.65314	0.671	0.11	4.79048e-161		CCL5	4.22726e-39	1.14364	0.934	0.615	1.06125e-34		MT-CO3	1.07374e-38	0.724611	1	0.962	2.69561e-34		XCL2	4.48653e-70	3.83944	0.8	0.126	1.12634e-65		S100A6	8.16297e-24	1.44293	0.988	0.895	2.04931e-19		CARD16	1.5691e-51	3.6253	0.667	0.116	3.93923e-47
LINC-PINT	5.03744e-22	0.587197	0.871	0.695	1.26465e-17		KRT14	1.30296e-159	2.82323	0.763	0.171	3.27109e-155		DUSP2	8.93154e-39	1.35331	0.909	0.682	2.24226e-34		KRT6A	3.66239e-29	2.29968	0.269	0.05	9.19443e-25		TRGC2	3.49181e-67	2.93756	0.722	0.101	8.76618e-63		PLIN2	2.94209e-22	1.63262	0.975	0.572	7.38611e-18		IKZF2	1.78205e-45	3.81924	0.346	0.028	4.47383e-41
PHLDA1	2.87809e-20	0.823063	0.595	0.377	7.22546e-16		KRT6B	4.15371e-141	4.18669	0.5	0.038	1.04279e-136		CRTAM	3.90141e-36	2.42066	0.383	0.099	9.79449e-32		CFD	4.16381e-28	2.68464	0.289	0.065	1.04532e-23		NCR3	1.48307e-65	3.49503	0.533	0.053	3.72325e-61		AHSA1	1.09367e-21	1.72269	0.75	0.269	2.74566e-17		BATF	3.58543e-31	2.25786	0.885	0.361	9.00123e-27
CD69	1.62137e-19	0.746621	0.739	0.562	4.07045e-15		CD24	1.04472e-138	3.97763	0.519	0.05	2.62277e-134		PRF1	4.24612e-31	2.36071	0.329	0.082	1.06599e-26		S100A8	5.96462e-27	2.72385	0.274	0.061	1.49742e-22		SPRY2	2.65338e-53	4.1956	0.311	0.019	6.66132e-49		HSPA1B	2.28249e-20	1.69133	0.787	0.356	5.73019e-16		TIAM1	6.07729e-25	3.30761	0.269	0.032	1.5257e-20
SFTPA2	1.18879e-18	1.10941	0.306	0.138	2.98445e-14		WFDC2	1.87686e-137	3.77488	0.547	0.069	4.71185e-133		KLRD1	5.9911e-31	1.90367	0.432	0.14	1.50407e-26		PDCD1	9.42856e-26	1.80511	0.428	0.143	2.36704e-21		KLRD1	6.23542e-48	2.28435	0.744	0.149	1.5654e-43		GNA15	3.21728e-20	2.26035	0.5	0.134	8.07697e-16		TNFRSF4	2.12716e-24	3.16406	0.513	0.131	5.34023e-20
AC058791.1	9.37946e-18	0.749346	0.603	0.405	2.35471e-13		KRT81	2.62481e-118	4.42006	0.428	0.032	6.58959e-114		GZMH	7.13511e-31	2.05632	0.436	0.146	1.79127e-26		FTH1	4.44437e-23	0.887041	0.995	0.995	1.11576e-18		KRT86	1.6752e-47	4.11248	0.289	0.019	4.20559e-43		EMP3	6.65705e-20	1.59556	0.938	0.541	1.67125e-15		STAM	1.08992e-23	2.86572	0.423	0.088	2.73623e-19
KCNQ1OT1	2.6431e-17	1.24409	0.272	0.123	6.63551e-13		SNORC	1.72782e-107	5.29272	0.342	0.009	4.33769e-103		GZMA	4.85793e-29	1.36727	0.613	0.273	1.21958e-24		PDE4D	1.01505e-22	1.49485	0.552	0.26	2.54828e-18		HPGD	2.99043e-45	2.40902	0.7	0.137	7.50748e-41		CXCR6	6.78103e-20	1.82683	0.65	0.205	1.70238e-15		MIR4435-2HG	7.9177e-22	2.83256	0.321	0.054	1.98774e-17
IRS2	1.52981e-16	0.830405	0.419	0.232	3.84059e-12		KRT16	3.84035e-107	3.63222	0.44	0.049	9.64121e-103		TNFSF9	1.77491e-28	2.60152	0.263	0.058	4.45591e-24		PTPRC	1.24356e-21	0.848972	0.94	0.856	3.12195e-17		LINC02195	2.61674e-44	3.6071	0.322	0.027	6.56932e-40		ADAM19	7.81618e-20	2.32194	0.4	0.087	1.96225e-15		ICOS	1.40165e-21	1.96328	0.615	0.188	3.51884e-17
AC016831.5	7.14519e-16	0.628953	0.625	0.416	1.7938e-11		CLDN3	4.32971e-102	3.63539	0.408	0.039	1.08697e-97		GZMM	1.48418e-26	1.43225	0.576	0.264	3.72604e-22		S100A9	3.53015e-21	2.13899	0.338	0.112	8.86245e-17		MATK	1.15002e-38	2.6101	0.633	0.136	2.88711e-34		HSP90AA1	1.60701e-19	1.11633	1	0.989	4.03441e-15		CTLA4	6.86326e-21	2.27172	0.5	0.132	1.72302e-16
ZBTB16	1.00607e-15	0.948978	0.315	0.158	2.52573e-11		KRT5	1.46172e-101	2.73249	0.545	0.118	3.66964e-97		CD8A	4.57092e-26	1.59946	0.498	0.203	1.14753e-21		MT-ND2	3.37607e-20	0.58768	0.995	0.936	8.47563e-16		CCL5	1.16631e-38	1.84192	1	0.637	2.92803e-34		S100A4	2.76737e-18	1.3875	0.975	0.891	6.94749e-14		VAV3	2.56934e-20	3.01875	0.308	0.053	6.45034e-16
ZC3HAV1	3.03354e-15	0.82347	0.682	0.506	7.6157e-11		TACSTD2	4.66752e-96	2.97064	0.489	0.095	1.17178e-91		HLA-DPB1	9.03384e-26	1.6778	0.56	0.276	2.26795e-21		AUTS2	1.23157e-19	1.73915	0.393	0.151	3.09187e-15		CRTAM	2.42808e-35	1.93141	0.578	0.112	6.0957e-31		TMEM173	2.95871e-18	1.61456	0.8	0.356	7.42783e-14		SELL	6.12896e-20	3.03905	0.295	0.05	1.53867e-15
ARID5B	3.32799e-15	0.628377	0.7	0.52	8.35492e-11		KRT7	2.82006e-92	3.77496	0.386	0.045	7.07977e-88		LITAF	7.71993e-25	1.3949	0.663	0.386	1.93809e-20		DDIT4	4.24605e-18	0.909494	0.9	0.771	1.06597e-13		GZMB	7.38855e-35	2.1192	0.678	0.163	1.85489e-30		CRIP1	6.25378e-17	0.990247	0.988	0.887	1.57001e-12		UGP2	6.55377e-20	1.96184	0.718	0.332	1.64532e-15
CITED2	1.30001e-14	0.799047	0.516	0.339	3.26369e-10		DSP	8.04991e-69	3.19596	0.334	0.05	2.02093e-64		CD8B	1.26935e-24	2.08813	0.342	0.11	3.18671e-20		ARHGDIB	1.46921e-17	0.590926	0.96	0.895	3.68844e-13		AREG	9.11088e-35	3.21141	0.844	0.363	2.28729e-30		TYMP	6.7431e-17	1.98734	0.55	0.175	1.69286e-12		TRAC	3.33342e-19	1.77045	0.897	0.579	8.36856e-15
PTGER4	3.74828e-14	0.64454	0.595	0.402	9.41007e-10		ELF3	3.57496e-67	3.62024	0.307	0.041	8.97494e-63		HLA-DQA2	1.30575e-20	2.07868	0.272	0.081	3.27808e-16		SYTL3	2.26085e-17	1.28229	0.632	0.381	5.67585e-13		CD63	4.60241e-33	2.12901	0.878	0.453	1.15543e-28		MT1X	9.27635e-17	2.93995	0.762	0.38	2.32883e-12		CCNG2	4.29542e-19	2.61607	0.372	0.082	1.07836e-14
SQSTM1	5.39071e-14	0.614228	0.744	0.578	1.35334e-09		SOX9	2.78662e-63	3.52533	0.268	0.027	6.9958e-59		LYST	2.57339e-19	2.01894	0.276	0.088	6.46048e-15		SOCS3	7.23444e-16	1.55399	0.428	0.201	1.81621e-11		AKAP5	3.22081e-32	3.51092	0.256	0.024	8.08583e-28		MAST4	1.05622e-16	2.39413	0.3	0.06	2.65165e-12		MAST4	1.45757e-18	3.15446	0.308	0.06	3.65922e-14
JUN	2.2897e-13	0.584898	0.9	0.822	5.7483e-09		HES1	2.9265e-63	3.03309	0.332	0.058	7.34697e-59		RUNX3	2.53218e-18	0.907398	0.84	0.657	6.35705e-14		NIBAN1	2.29193e-15	0.89806	0.746	0.528	5.75388e-11		GOLIM4	5.95218e-31	3.182	0.311	0.039	1.4943e-26		CD6	1.13533e-16	1.47543	0.662	0.244	2.85025e-12		TNFRSF18	4.42039e-18	2.56026	0.551	0.198	1.10974e-13
SLC20A1	9.28044e-13	0.812419	0.337	0.186	2.32986e-08		C11orf96	2.12073e-56	2.94883	0.315	0.061	5.3241e-52		CD74	7.90731e-18	1.15505	0.708	0.528	1.98513e-13		VIM	3.7227e-15	0.69352	0.995	0.969	9.34585e-11		HOPX	6.38203e-31	2.28812	0.711	0.223	1.60221e-26		BATF	1.93456e-16	1.50183	0.762	0.365	4.85672e-12		GBP5	1.76011e-17	2.1891	0.449	0.123	4.41875e-13
LINC00513	1.98753e-12	0.758589	0.336	0.185	4.9897e-08		KRT8	1.66156e-52	3.1395	0.279	0.048	4.17134e-48		METRNL	3.0105e-17	1.13727	0.728	0.522	7.55786e-13		MGAT4A	2.19842e-14	1.52156	0.443	0.236	5.51914e-10		TRGC1	4.82936e-26	2.33005	0.322	0.048	1.21241e-21		BANF1	2.38651e-16	1.51746	0.537	0.164	5.99133e-12		HLA-A	2.45167e-17	0.695247	1	0.999	6.15491e-13
ZNF267	3.40181e-12	0.811561	0.39	0.24	8.54024e-08		CCND1	3.05498e-51	2.97625	0.259	0.038	7.66954e-47		HLA-DPA1	4.89478e-15	1.31708	0.519	0.297	1.22883e-10		IL7R	3.17932e-13	0.696206	0.896	0.842	7.98168e-09		KLRK1	4.4055e-25	1.95078	0.578	0.153	1.106e-20		HSP90AB1	3.80906e-16	0.994172	1	0.959	9.56265e-12		DUSP4	7.63217e-17	1.42471	0.769	0.346	1.91606e-12
AL499604.1	9.29404e-12	0.69957	0.267	0.137	2.33327e-07		SOX4	7.11549e-48	2.48347	0.293	0.062	1.78634e-43		CHST12	5.68268e-15	1.62026	0.267	0.098	1.42664e-10		CCR6	3.24344e-13	1.48233	0.383	0.18	8.14266e-09		SPRY1	4.27205e-24	2.49999	0.467	0.11	1.0725e-19		FDFT1	4.63785e-16	2.00902	0.375	0.09	1.16433e-11		PMAIP1	1.72616e-16	1.83067	0.679	0.306	4.33353e-12
TLE4	3.96756e-10	0.646485	0.387	0.246	9.96055e-06		NRARP	6.33596e-47	2.45168	0.32	0.082	1.59064e-42		HLA-DRA	2.5182e-13	1.56793	0.49	0.312	6.32194e-09		KRT5	3.68643e-13	0.750859	0.493	0.225	9.25477e-09		PTGDR	1.15983e-22	2.65664	0.289	0.045	2.91176e-18		CRIP2	6.71442e-16	2.19216	0.388	0.101	1.68566e-11		LINC01943	2.34826e-16	2.45343	0.308	0.064	5.89532e-12
AC044849.1	2.16494e-09	0.586397	0.425	0.284	5.43507e-05		KRT18	1.83793e-45	2.7716	0.265	0.052	4.61413e-41		PIK3R1	3.09851e-13	0.959755	0.671	0.492	7.77881e-09		PERP	1.12977e-12	0.942752	0.597	0.371	2.8363e-08		GGA1	1.70853e-22	2.36814	0.433	0.102	4.28927e-18		ACAA2	1.74563e-15	2.00434	0.362	0.087	4.38241e-11		DNPH1	5.9812e-16	2.66747	0.333	0.077	1.50158e-11
KLF9	2.24405e-09	0.67742	0.347	0.215	5.6337e-05		ANXA2	7.36943e-24	0.801343	0.715	0.587	1.8501e-19		HLA-DRB1	4.22557e-13	1.6283	0.313	0.14	1.06083e-08		EMP1	3.41552e-12	1.56394	0.254	0.095	8.57467e-08		MXRA7	3.33424e-20	1.90682	0.433	0.103	8.37061e-16		STIP1	3.03707e-15	1.44839	0.525	0.16	7.62456e-11		CORO1B	7.27436e-15	2.29082	0.526	0.202	1.82623e-10
ERN1	5.09855e-09	0.685511	0.293	0.174	0.000127999		TNFRSF12A	1.64059e-22	1.73307	0.301	0.139	4.1187e-18		AKNA	2.5658e-11	0.905892	0.564	0.363	6.44145e-07		GPR183	5.60415e-12	0.658273	0.816	0.589	1.40692e-07		SFTPC	1.37255e-19	1.59862	0.822	0.368	3.4458e-15		MT1E	3.26279e-15	2.93152	0.55	0.216	8.19124e-11		IL32	1.40816e-14	1.17763	0.936	0.848	3.53518e-10
CYTOR	1.42566e-07	0.642655	0.466	0.341	0.00357913		IER3	2.99724e-20	1.20642	0.342	0.176	7.52456e-16		APMAP	3.16089e-11	1.30492	0.3	0.138	7.93541e-07		TIPARP	2.16364e-11	0.917237	0.652	0.462	5.43182e-07		HCST	1.96189e-19	1.4162	0.889	0.614	4.92533e-15		ARPC1B	4.36205e-15	1.26957	0.812	0.396	1.09509e-10		OAZ1	9.04452e-14	0.936583	0.936	0.881	2.27063e-09
CD83	1.98852e-07	0.657677	0.275	0.171	0.00499218		CD9	9.28489e-20	1.40108	0.288	0.134	2.33097e-15		SLC9A3R1	4.72143e-11	0.932001	0.461	0.271	1.18531e-06		LEPROTL1	3.06698e-10	0.740859	0.786	0.695	7.69965e-06		C1orf162	4.43863e-18	2.11529	0.356	0.083	1.11432e-13		CFLAR	2.3782e-14	1.12861	0.8	0.374	5.97048e-10		CD247	1.42271e-13	1.75795	0.641	0.313	3.5717e-09
							TUBA1A	1.23972e-19	0.592065	0.796	0.693	3.11231e-15		SH2D1A	1.03143e-10	1.53367	0.263	0.117	2.58941e-06		ATP2B1	3.51749e-10	0.926238	0.622	0.434	8.83067e-06		CKLF	2.67887e-17	1.43505	0.7	0.279	6.72531e-13		CD52	2.54903e-14	1.28758	0.875	0.718	6.39933e-10		ARID5B	2.0604e-13	1.22734	0.859	0.572	5.17262e-09
							SLPI	2.28519e-17	1.46603	0.292	0.151	5.73697e-13		AUTS2	1.32777e-10	1.12414	0.321	0.155	3.33338e-06		BRD9	1.04115e-09	1.25085	0.378	0.21	2.6138e-05		PTPN22	3.4492e-17	1.84463	0.556	0.208	8.65922e-13		APOBEC3H	2.61902e-14	1.96225	0.35	0.088	6.57504e-10		PELI1	2.95187e-13	2.27884	0.359	0.104	7.41068e-09
							PERP	3.61955e-17	1.00017	0.489	0.35	9.08689e-13		TUBA4A	1.41787e-10	0.656161	0.844	0.74	3.55956e-06		LDHA	1.24941e-09	0.647905	0.851	0.721	3.13665e-05		CD8A	7.41645e-17	0.964329	0.656	0.219	1.8619e-12		CAPG	2.97871e-14	1.52115	0.662	0.265	7.47806e-10		ARPC1B	5.23163e-13	1.6451	0.679	0.402	1.3134e-08
							ATF3	8.23347e-17	1.23038	0.367	0.216	2.06701e-12		LYAR	3.2083e-10	1.00062	0.416	0.239	8.05444e-06		KDSR	1.64226e-09	1.31453	0.308	0.152	4.1229e-05		LGALS1	1.19733e-16	1.06659	0.933	0.599	3.00589e-12		NUTF2	3.56124e-14	1.77237	0.412	0.117	8.94049e-10		NSD3	6.94792e-13	1.58737	0.692	0.395	1.74427e-08
							CCR7	6.19364e-15	0.999751	0.342	0.192	1.55491e-10		GZMB	6.98396e-10	0.61984	0.337	0.165	1.75332e-05		CSTB	1.77693e-09	0.961757	0.552	0.37	4.46099e-05		SCML4	1.35656e-16	2.06532	0.444	0.134	3.40563e-12		GPATCH4	5.03585e-14	2.15228	0.338	0.084	1.26425e-09		ATP5IF1	1.48708e-12	1.27126	0.718	0.383	3.73331e-08
							GSTP1	1.20327e-14	0.78669	0.578	0.489	3.02081e-10		LDHA	1.33305e-09	0.737436	0.811	0.724	3.34661e-05		CAPZA1	2.35193e-09	0.888949	0.512	0.345	5.90451e-05		TNFRSF18	1.57072e-15	1.43447	0.544	0.197	3.94329e-11		ALOX5AP	7.47691e-14	1.24632	0.825	0.476	1.87708e-09		FAM53B	2.08796e-12	1.98886	0.282	0.067	5.24183e-08
							PHLDA2	2.47273e-14	0.743529	0.376	0.227	6.20778e-10		JMJD6	4.4692e-09	0.803222	0.519	0.343	0.000112199		SYTL2	2.55403e-09	1.29521	0.274	0.126	6.4119e-05		TLE1	3.15106e-15	2.15897	0.267	0.057	7.91074e-11		LTB	7.58127e-14	1.79454	0.75	0.411	1.90328e-09		GBP4	2.27836e-12	2.31952	0.256	0.058	5.71983e-08
							KLF3	2.12745e-10	0.910072	0.307	0.194	5.34097e-06		ZEB2	7.31487e-09	0.789992	0.457	0.276	0.00018364		FYN	7.59969e-09	0.587246	0.796	0.706	0.00019079		IL32	4.18366e-15	0.920407	0.967	0.846	1.05031e-10		MIS18BP1	7.9077e-14	1.75511	0.388	0.107	1.98523e-09		GBP2	3.01574e-12	2.156	0.436	0.164	7.571e-08
							IGKC	1.12154e-09	1.86215	0.361	0.269	2.81563e-05		VPS13C	1.20809e-08	0.957378	0.342	0.186	0.000303291		TOB1	1.62597e-08	0.820155	0.622	0.46	0.000408199		LDLRAD4	1.51786e-14	1.55262	0.622	0.276	3.81058e-10		SQLE	1.03255e-13	1.92441	0.338	0.085	2.59222e-09		IL2RA	3.64563e-12	2.74232	0.308	0.085	9.15235e-08
							HSPB1	1.76424e-09	0.624719	0.464	0.365	4.42913e-05		GABARAPL1	1.7612e-08	0.737119	0.654	0.494	0.00044215		HSPA1A	1.99336e-07	1.2129	0.303	0.52	0.00500433		CASS4	3.63316e-14	2.08371	0.289	0.069	9.12105e-10		LGALS3	1.05494e-13	1.41881	0.863	0.549	2.64842e-09		CTSC	6.07054e-12	1.74349	0.538	0.229	1.52401e-07
							CD59	3.75204e-09	0.884715	0.328	0.23	9.4195e-05		ZNF331	3.81733e-08	0.7124	0.733	0.629	0.000958342		SEPTIN7	2.35639e-07	0.664568	0.677	0.558	0.00591572		ITGA1	3.97196e-14	1.82234	0.311	0.076	9.97161e-10		PFN1	1.18835e-13	0.996357	0.988	0.84	2.98337e-09		HLA-DMA	6.36862e-12	2.27968	0.282	0.072	1.59884e-07
							YBX3	2.54938e-08	0.908939	0.281	0.183	0.000640021		PPP2R5C	3.97961e-08	0.639799	0.765	0.686	0.000999081		CD3G	4.44146e-07	0.612844	0.642	0.491	0.0111503		TRG-AS1	7.92094e-14	2.12792	0.289	0.07	1.98855e-09		XPO1	1.38065e-13	1.64731	0.375	0.099	3.46611e-09		RPS27L	6.61418e-12	1.56713	0.654	0.319	1.66049e-07
							TPM4	1.53214e-07	0.601744	0.406	0.319	0.00384644		NR4A2	8.16996e-08	0.766248	0.663	0.526	0.00205107		CDKN1B	6.07675e-07	0.644473	0.502	0.341	0.0152557		CTSA	2.16379e-13	1.59591	0.411	0.128	5.43219e-09		IQGAP1	1.41371e-13	1.15509	0.863	0.485	3.54913e-09		HTATIP2	7.12854e-12	2.1144	0.308	0.083	1.78962e-07
							PLAUR	4.05808e-06	0.822838	0.262	0.192	0.101878		IER2	2.52557e-07	0.719603	0.765	0.657	0.00634043		ICOS	8.04449e-07	1.15869	0.323	0.191	0.0201957		CTSD	1.4947e-12	1.29842	0.656	0.327	3.75245e-08		MYL12B	1.43067e-13	0.875119	0.975	0.779	3.59171e-09		TRAF3	1.03408e-11	2.16982	0.308	0.086	2.59606e-07
							PPA1	2.96037e-05	0.616214	0.346	0.286	0.7432		DBF4	3.03998e-07	1.07245	0.276	0.152	0.00763187		IQGAP2	1.27896e-06	0.784238	0.552	0.437	0.0321083		JAML	6.65871e-11	1.19756	0.478	0.184	1.67167e-06		CAP1	4.22717e-13	1.37196	0.725	0.365	1.06123e-08		SLAMF1	1.07556e-11	2.15192	0.346	0.107	2.70019e-07
							RAB11FIP1	6.90137e-05	0.639222	0.324	0.27	1		PIP4K2A	3.39318e-07	0.812618	0.432	0.291	0.00851858		SYNE2	1.51374e-06	0.612309	0.577	0.434	0.0380024		SLC39A10	2.37207e-10	1.96114	0.267	0.077	5.95508e-06		APOBEC3C	5.40855e-13	1.68719	0.388	0.111	1.35782e-08		FKBP1A	1.33517e-11	1.60867	0.487	0.192	3.35195e-07
							LAPTM4A	0.000338369	0.592272	0.343	0.3	1		UBE2S	3.89552e-07	0.665594	0.835	0.741	0.0097797		IKZF3	2.63973e-06	0.865084	0.448	0.313	0.0662705		SCGB1A1	5.03523e-10	0.934985	0.811	0.46	1.26409e-05		MRPL52	5.69852e-13	1.47176	0.438	0.132	1.43061e-08		NAB1	1.41486e-11	2.42879	0.282	0.074	3.55201e-07
							CLTB	0.000367358	0.627154	0.32	0.275	1		PLEKHA2	4.0921e-07	0.915741	0.416	0.279	0.0102732		GPR65	5.08955e-06	0.895992	0.408	0.273	0.127773		RRAS2	5.84054e-10	1.78558	0.256	0.072	1.46627e-05		IL32	8.42048e-13	0.946888	1	0.845	2.11396e-08		PARK7	4.40467e-11	1.58611	0.679	0.413	1.10579e-06
							CTNNB1	0.000371038	0.625741	0.285	0.238	1		MXD4	7.10816e-07	0.715261	0.453	0.309	0.017845		RBMS1	1.4178e-05	0.717462	0.498	0.384	0.35594		LINC01871	6.47089e-10	1.3859	0.356	0.121	1.62452e-05		CDK6	9.77184e-13	1.57848	0.362	0.098	2.45322e-08		ZC3H7A	6.93648e-11	1.80582	0.346	0.108	1.7414e-06
							SCGB3A2	0.264432	0.598033	0.273	0.275	1		SERTAD1	8.86415e-07	0.910843	0.588	0.463	0.0222535		SELENOM	2.09179e-05	0.85808	0.308	0.187	0.525144		APOBEC3G	9.80547e-10	1.0423	0.511	0.212	2.46166e-05		HSPD1	1.06572e-12	0.980903	0.975	0.658	2.6755e-08		DUSP16	1.12401e-10	1.70185	0.462	0.192	2.82182e-06
														BIN2	1.1423e-06	0.709039	0.354	0.213	0.0286774		DNAJB1	2.45966e-05	0.717301	0.622	0.781	0.617498		SMIM3	1.08929e-09	1.21832	0.333	0.107	2.73466e-05		RGS16	1.11034e-12	1.91946	0.425	0.131	2.7875e-08		PBXIP1	1.66598e-10	1.49312	0.692	0.401	4.18244e-06
														MATK	1.82823e-06	0.719865	0.267	0.143	0.0458977		OSTF1	2.74313e-05	0.782424	0.383	0.262	0.688662		G3BP2	1.37369e-09	1.01981	0.811	0.591	3.44865e-05		TSPO	1.14023e-12	1.12596	0.825	0.453	2.86255e-08		NAMPT	1.91725e-10	1.13758	0.705	0.42	4.81326e-06
														SYTL3	1.90684e-06	0.711726	0.543	0.387	0.0478713		PAK2	2.78516e-05	0.797701	0.438	0.328	0.699215		ST3GAL1	1.61966e-09	1.33148	0.456	0.2	4.06617e-05		TNFRSF25	1.26392e-12	1.27315	0.425	0.124	3.17308e-08		GLRX	2.82024e-10	1.98261	0.462	0.211	7.08022e-06
														CCND2	2.41199e-06	0.70671	0.444	0.312	0.060553		PIM1	3.19671e-05	0.87251	0.318	0.204	0.802534		TSNAX	2.35325e-09	1.73214	0.278	0.088	5.90784e-05		LINC01943	1.44683e-12	2.19445	0.275	0.065	3.63226e-08		HPGD	3.85682e-10	2.44006	0.397	0.152	9.68253e-06
														RAB5IF	2.46281e-06	0.672976	0.506	0.361	0.0618288		NUP98	3.6379e-05	0.770766	0.323	0.211	0.913294		IL2RB	4.80603e-09	1.46435	0.411	0.171	0.000120655		CYTOR	1.45461e-12	1.39332	0.725	0.371	3.65179e-08		APOBEC3C	5.38584e-10	2.11445	0.333	0.113	1.35212e-05
														APOBEC3G	2.54402e-06	0.858918	0.342	0.209	0.0638677		MBP	5.70698e-05	0.597132	0.527	0.41	1		CAPG	6.89046e-09	1.14408	0.556	0.268	0.000172985		TARS	2.87635e-12	1.51177	0.475	0.16	7.22109e-08		BACH1	1.25741e-09	1.83173	0.359	0.126	3.15673e-05
														CTSC	4.84597e-06	0.854224	0.354	0.225	0.121658		IKZF1	7.0679e-05	0.622972	0.552	0.431	1		SLFN5	1.73386e-08	0.770827	0.622	0.321	0.000435285		NCR3	5.72841e-12	1.91093	0.275	0.066	1.43812e-07		CXCR6	1.40555e-09	1.40702	0.487	0.212	3.52864e-05
														MAZ	7.55152e-06	0.832658	0.362	0.236	0.189581		WNK1	0.000107121	0.680767	0.493	0.391	1		PHLDA1	1.85802e-08	0.853629	0.722	0.441	0.000466456		COTL1	7.42936e-12	1.09859	0.838	0.453	1.86514e-07		FAS	1.537e-09	1.75828	0.449	0.195	3.85864e-05
														PYURF	8.81766e-06	0.958523	0.263	0.155	0.221367		STAT4	0.000131914	0.77126	0.403	0.299	1		ZYX	2.01658e-08	1.38972	0.333	0.126	0.000506262		CCDC6	9.46406e-12	1.82368	0.412	0.14	2.37595e-07		ETS1	2.82984e-09	0.870117	0.833	0.663	7.10432e-05
														CD7	1.02682e-05	0.783373	0.543	0.432	0.257784		TRAPPC10	0.000138217	0.928275	0.259	0.161	1		PTMS	2.61282e-08	1.19807	0.4	0.162	0.000655949		HSPH1	1.00751e-11	0.958254	0.887	0.616	2.52934e-07		ZBTB38	3.04033e-09	1.31607	0.513	0.233	7.63276e-05
														ABHD17A	1.11305e-05	0.746302	0.428	0.302	0.279431		PRNP	0.000152851	0.65031	0.433	0.322	1		APBA2	2.72317e-08	1.34515	0.267	0.085	0.000683651		RHOA	1.01626e-11	0.997515	0.9	0.568	2.55132e-07		ARHGDIB	3.3616e-09	0.732925	0.936	0.9	8.4393e-05
														CMC2	1.19563e-05	0.83312	0.379	0.265	0.300163		BRD1	0.000166978	0.844298	0.388	0.287	1		TWF2	2.86336e-08	1.22938	0.356	0.136	0.000718847		ENO1	1.13221e-11	1.13331	0.8	0.499	2.84242e-07		TPP1	3.45926e-09	1.89117	0.282	0.086	8.68447e-05
														HLA-DQB1	1.35331e-05	0.798201	0.37	0.244	0.339747		TAX1BP1	0.000208477	0.681545	0.498	0.407	1		RGS2	3.04689e-08	1.20744	0.656	0.385	0.000764923		MT2A	1.16467e-11	2.56295	0.863	0.644	2.9239e-07		PHACTR2	3.89558e-09	1.65727	0.423	0.174	9.77985e-05
														MAPK1	1.61597e-05	0.961611	0.28	0.174	0.405688		MXI1	0.000230751	0.765631	0.289	0.188	1		TXNIP	4.56598e-08	0.847613	0.9	0.682	0.00114629		SCGB1A1	1.26349e-11	0.814663	0.875	0.459	3.17198e-07		ZNF292	9.30737e-09	1.80443	0.449	0.208	0.000233661
														TERF2IP	1.81132e-05	0.606169	0.584	0.462	0.454732		SSR3	0.000247147	0.688564	0.358	0.251	1		ZEB2	4.86361e-08	0.946944	0.567	0.285	0.00122101		CD99	1.47689e-11	0.887888	0.9	0.646	3.70773e-07		AP2M1	1.19463e-08	1.17737	0.538	0.272	0.000299912
														PTP4A2	1.93045e-05	0.591224	0.514	0.386	0.484641		GLUD1	0.000331947	0.842475	0.303	0.207	1		ATP1B1	4.88269e-08	1.144	0.422	0.182	0.0012258		NMT1	1.73898e-11	1.75842	0.3	0.079	4.36572e-07		PSMC2	1.25665e-08	1.58094	0.359	0.139	0.000315482
														STX11	2.37314e-05	0.832781	0.28	0.171	0.595776		IFNGR1	0.000347584	0.628988	0.418	0.315	1		TMX4	6.80728e-08	1.09797	0.5	0.24	0.00170897		KRAS	2.11816e-11	1.40477	0.588	0.252	5.31764e-07		GLCCI1	1.32984e-08	1.86209	0.321	0.114	0.000333855
														DNAJC1	2.67203e-05	0.915639	0.325	0.219	0.670813		MESD	0.000367694	0.81553	0.284	0.189	1		GLUL	7.01388e-08	0.915331	0.6	0.332	0.00176083		PKM	2.1194e-11	1.38727	0.65	0.328	5.32075e-07		CD3D	1.42384e-08	0.740372	0.872	0.749	0.000357454
														PLAAT4	2.71367e-05	0.721854	0.354	0.232	0.681268		IFI16	0.000376472	0.658063	0.423	0.31	1		PTPRA	7.49901e-08	1.4798	0.344	0.139	0.00188263		MYL12A	2.16723e-11	0.89201	0.925	0.741	5.44083e-07		TNIK	1.61616e-08	1.8667	0.295	0.1	0.000405738
														SLC38A1	2.74137e-05	0.585262	0.539	0.436	0.688221		SELENOT	0.000389732	0.610699	0.423	0.327	1		FAM241A	8.70963e-08	1.22902	0.333	0.128	0.00218655		MYH9	4.02004e-11	0.959288	0.938	0.649	1.00923e-06		RAB9A	1.64144e-08	1.52538	0.5	0.24	0.000412084
														CEMIP2	2.87091e-05	0.716193	0.605	0.485	0.720743		PPP1R12A	0.000431382	0.653506	0.403	0.306	1		GNPTAB	8.89347e-08	1.23934	0.3	0.107	0.00223271		MRPL18	4.75883e-11	1.32629	0.588	0.251	1.1947e-06		SESN3	2.12417e-08	1.97897	0.269	0.086	0.000533274
														YPEL3	3.91676e-05	0.775826	0.321	0.203	0.983302		RASA2	0.000485394	0.804874	0.269	0.178	1		GCHFR	9.58338e-08	1.09064	0.344	0.128	0.00240591		HSPB1	1.02073e-10	1.27943	0.713	0.383	2.56255e-06		MAP3K1	3.21352e-08	1.73067	0.321	0.115	0.000806755
														IER5L	4.18658e-05	0.853523	0.416	0.293	1		COPB1	0.000568286	0.715171	0.303	0.208	1		CRIP1	1.24811e-07	0.605516	0.967	0.887	0.00313338		HSPA4	1.08149e-10	1.35347	0.5	0.187	2.71508e-06		UGCG	3.27112e-08	1.63116	0.321	0.116	0.000821215
														EPB41	9.25046e-05	0.876717	0.255	0.159	1		SRRT	0.000653848	0.73296	0.289	0.198	1		GADD45G	1.29378e-07	1.20692	0.344	0.139	0.00324803		DRAP1	1.23103e-10	1.14177	0.662	0.287	3.09049e-06		SNX9	3.35438e-08	1.13844	0.603	0.33	0.000842117
														STARD7	0.000110061	0.888169	0.276	0.176	1		POLR1E	0.00107521	0.679398	0.264	0.175	1		TNFSF14	1.37738e-07	1.01444	0.356	0.142	0.00345792		ANXA5	1.30148e-10	1.20932	0.675	0.329	3.26737e-06		JAK1	3.71958e-08	0.935559	0.795	0.603	0.000933801
														RALGAPA1	0.0001401	0.636125	0.342	0.236	1		SP100	0.00114979	0.615314	0.423	0.337	1		SLC16A3	1.83085e-07	1.28984	0.389	0.174	0.00459635		CORO1A	1.40367e-10	1.08671	0.812	0.568	3.52391e-06		ICAM2	5.8657e-08	1.56739	0.308	0.11	0.00147258
														ZNF830	0.000163005	0.694162	0.255	0.157	1		JAML	0.00117381	0.698579	0.274	0.189	1		CD52	1.93936e-07	0.712602	0.856	0.718	0.00486877		TXNIP	1.53038e-10	0.74257	0.925	0.682	3.84202e-06		ACTB	6.45605e-08	0.754234	1	0.975	0.00162079
														MIDN	0.000226054	0.586993	0.486	0.392	1		BDP1	0.00152827	0.617598	0.373	0.285	1		ZRSR2	2.02624e-07	1.60366	0.256	0.09	0.00508687		ADGRE5	1.9668e-10	0.843032	0.938	0.648	4.93764e-06		CALM3	7.14711e-08	1.23773	0.474	0.222	0.00179428
														MACO1	0.000238376	0.756416	0.251	0.159	1		SNX6	0.00172375	0.624123	0.343	0.263	1		IFITM2	2.40407e-07	0.696107	0.844	0.64	0.00603542		RASAL3	2.59716e-10	1.2521	0.475	0.171	6.52017e-06		CD2	7.37914e-08	1.07735	0.769	0.639	0.00185253
														PCNA	0.000239522	0.700086	0.337	0.239	1		AQP3	0.00190335	0.725483	0.318	0.235	1		SEPTIN11	2.43722e-07	1.04752	0.489	0.239	0.00611864		HSPE1	2.87005e-10	0.904748	0.95	0.799	7.20527e-06		IGFLR1	7.65041e-08	1.64331	0.333	0.13	0.00192064
														RNF166	0.000251776	0.779469	0.288	0.194	1		TXNL4A	0.00310515	0.618885	0.323	0.235	1		ANKRD28	4.96085e-07	0.644514	0.767	0.456	0.0124542		MRPL27	3.06274e-10	1.36555	0.338	0.101	7.68901e-06		PKM	8.51903e-08	1.37819	0.577	0.331	0.0021387
														FABP5	0.000276898	0.606915	0.424	0.313	1		FNBP4	0.0032559	0.676493	0.363	0.286	1		SERPINB9	5.98918e-07	1.06172	0.567	0.341	0.0150358		SPATS2L	3.42485e-10	1.11193	0.312	0.087	8.59808e-06		YWHAB	9.15149e-08	0.856374	0.846	0.671	0.00229748
														IFRD1	0.000318111	0.770368	0.469	0.386	1		PLEKHO1	0.00389646	0.611393	0.343	0.261	1		RBPJ	6.07173e-07	0.671543	0.678	0.397	0.0152431		ARPC4	3.8478e-10	1.20164	0.6	0.269	9.65991e-06		PSMB3	1.30544e-07	1.40278	0.538	0.313	0.0032773
														PSMD13	0.00041429	0.749589	0.267	0.179	1		TRAM1	0.00395261	0.637231	0.328	0.255	1		IFNG	6.58256e-07	1.45998	0.311	0.132	0.0165255		SFTPC	4.35159e-10	0.648798	0.762	0.373	1.09247e-05		KRT17	1.53842e-07	0.762286	0.551	0.271	0.00386219
														LIMD2	0.000622984	0.708197	0.337	0.25	1		CCDC186	0.00462249	0.610942	0.318	0.238	1		PREX1	1.12909e-06	0.901014	0.456	0.218	0.0283459		ACAT2	5.977e-10	1.51804	0.312	0.092	1.50053e-05		TRAPPC1	1.9658e-07	1.37684	0.397	0.169	0.00493514
														AC245297.3	0.000696229	0.683362	0.342	0.248	1		NFKBIZ	0.00465445	0.685257	0.318	0.242	1		CLU	1.39944e-06	1.32084	0.278	0.109	0.0351328		LINC00892	6.09083e-10	1.53205	0.312	0.092	1.5291e-05		FCMR	1.98486e-07	1.67357	0.346	0.142	0.00498299
														CDK2AP2	0.000704037	0.675402	0.263	0.177	1		CEP350	0.00525567	0.65903	0.264	0.189	1		CLIC1	1.61951e-06	0.668302	0.844	0.627	0.0406578		TRADD	6.13926e-10	1.62394	0.35	0.113	1.54126e-05		IPCEF1	2.16418e-07	1.5608	0.321	0.124	0.00543318
														EMC6	0.00103525	0.593552	0.263	0.178	1		TECR	0.00535129	0.703601	0.338	0.265	1		CD3E	1.93234e-06	0.640579	0.844	0.706	0.0485114		HSPA8	6.25903e-10	0.609437	1	0.933	1.57133e-05		RHBDD2	2.17071e-07	1.33118	0.449	0.213	0.00544958
														CDC42SE1	0.00123178	0.598453	0.424	0.342	1		CD96	0.00646697	0.616181	0.433	0.357	1		DHRS7	2.17239e-06	0.880708	0.544	0.294	0.0545379		BBC3	7.632e-10	1.72662	0.275	0.076	1.91601e-05		CNIH1	2.23064e-07	2.02831	0.321	0.128	0.00560001
														STK10	0.00145997	0.600292	0.284	0.199	1		ODF2L	0.00979512	0.596392	0.328	0.255	1		SCGB3A1	2.18474e-06	0.951557	0.467	0.235	0.054848		TSG101	7.87759e-10	1.42292	0.288	0.08	1.97767e-05		UCP2	2.2343e-07	1.44101	0.5	0.273	0.00560921
														IL2RB	0.00149922	0.583601	0.255	0.171	1		SNRK	0.0141461	0.592332	0.264	0.198	1		IER2	3.17647e-06	0.723266	0.856	0.661	0.0797452		PLP2	8.3757e-10	0.9366	0.85	0.539	2.10272e-05		PFN1	2.46123e-07	0.898404	0.91	0.843	0.00617892
														GIMAP7	0.0015241	0.698777	0.288	0.204	1		HSPA1B	0.0225313	1.70562	0.289	0.382	1		HLA-DQA2	3.55145e-06	1.01145	0.256	0.097	0.0891591		IMMT	8.42088e-10	1.31841	0.338	0.102	2.11406e-05		GABPB1	2.53745e-07	1.68006	0.333	0.138	0.00637028
														NAA50	0.00163225	0.785723	0.288	0.206	1		ANP32E	0.0441623	0.600691	0.318	0.276	1		PGK1	3.58276e-06	0.682847	0.822	0.597	0.0899451		TRAT1	8.51429e-10	1.19851	0.537	0.22	2.13751e-05		NUDT5	3.95962e-07	1.84107	0.269	0.097	0.00994064
														MYLIP	0.00172481	0.612874	0.309	0.222	1		DOCK10	0.0524329	0.587284	0.269	0.22	1		METRNL	5.13185e-06	0.696724	0.744	0.537	0.128835		SLA	9.03002e-10	1.03371	0.787	0.463	2.26699e-05		ANAPC11	4.75734e-07	1.14434	0.41	0.181	0.0119433
														CNOT2	0.00342424	0.685406	0.37	0.299	1									CLEC2B	7.19466e-06	0.922426	0.644	0.428	0.180622		YWHAH	1.11009e-09	1.47412	0.488	0.198	2.78687e-05		IL2RB	4.8846e-07	1.45719	0.385	0.173	0.0122628
														TCF7	0.00480888	0.597374	0.251	0.178	1									SEC11A	7.75716e-06	0.891918	0.511	0.292	0.194743		GSTO1	1.11746e-09	1.36935	0.438	0.163	2.80537e-05		PDCD6	5.3389e-07	1.39246	0.397	0.184	0.0134033
														PSMB9	0.00500759	0.625006	0.296	0.22	1									CD69	8.47185e-06	0.92067	0.878	0.612	0.212686		HLA-DRB1	1.32704e-09	1.2187	0.412	0.151	3.33152e-05		CHURC1	5.36341e-07	1.1988	0.462	0.234	0.0134649
														PITPNC1	0.0059362	0.594168	0.263	0.194	1									GATA3	8.49639e-06	1.17031	0.433	0.229	0.213302		SELPLG	1.57069e-09	1.41181	0.375	0.129	3.94321e-05		RTF2	8.31535e-07	1.27713	0.359	0.157	0.0208757
														LMAN1	0.00690636	0.587355	0.267	0.196	1									LGALS3	9.24818e-06	0.655908	0.778	0.552	0.232175		EIF2S2	1.71163e-09	1.24537	0.588	0.294	4.29704e-05		CCDC66	9.49554e-07	1.8342	0.282	0.11	0.0238385
														PARK7	0.00808154	0.837451	0.477	0.416	1									DUSP5	1.12559e-05	0.886899	0.544	0.336	0.282579		AHNAK	1.82393e-09	0.826422	0.912	0.629	4.57898e-05		LIMS1	1.27024e-06	1.16081	0.436	0.213	0.0318893
														ADSS	0.0143626	0.594673	0.284	0.219	1									CD7	1.64473e-05	0.627153	0.689	0.434	0.41291		RRAGA	2.04221e-09	1.31094	0.438	0.162	5.12697e-05		RAB11FIP1	1.46649e-06	1.35925	0.5	0.278	0.0368163
														RGS1	0.1225	0.595124	0.7	0.726	1									ZBTB7A	1.72304e-05	0.818914	0.467	0.249	0.43257		CCT6A	2.40971e-09	1.33684	0.537	0.242	6.04957e-05		ZEB1	1.58933e-06	1.30735	0.256	0.09	0.0399002
																												ITGB1	2.41886e-05	0.794107	0.633	0.437	0.607255		SSBP4	2.53021e-09	1.18574	0.525	0.217	6.3521e-05		CISD2	1.62994e-06	1.51403	0.333	0.148	0.0409197
																												LSR	2.76079e-05	0.917875	0.322	0.151	0.693096		RHOF	2.80036e-09	1.37116	0.438	0.168	7.03032e-05		RGS1	1.67834e-06	0.756466	0.885	0.716	0.0421347
																												RAC2	2.92062e-05	0.714325	0.7	0.467	0.73322		HNRNPLL	2.80778e-09	1.33783	0.375	0.127	7.04894e-05		ISCU	1.72354e-06	1.1335	0.551	0.313	0.0432695
																												ITGB2	2.96431e-05	0.732111	0.622	0.44	0.74419		TRIM59	2.90241e-09	1.4846	0.262	0.072	7.28649e-05		CD7	1.75388e-06	1.04437	0.654	0.437	0.0440311
																												RAB27A	3.0743e-05	0.987583	0.356	0.174	0.771802		TMBIM1	2.93316e-09	1.3028	0.375	0.128	7.3637e-05		NDUFC1	1.75496e-06	1.53174	0.346	0.149	0.0440582
																												EVL	3.46334e-05	0.859462	0.578	0.379	0.86947		PSMG2	3.13199e-09	1.08843	0.438	0.159	7.86286e-05		CLNS1A	2.1664e-06	1.44213	0.269	0.101	0.0543875
																												PPP3CA	5.879e-05	0.949161	0.389	0.208	1		MT1F	3.19477e-09	1.83818	0.288	0.089	8.02047e-05		RHOC	2.1905e-06	1.35216	0.359	0.166	0.0549924
																												HCP5	6.06041e-05	1.07695	0.267	0.119	1		CLIC1	3.3296e-09	0.928965	0.875	0.626	8.35897e-05		GSTO1	2.63783e-06	1.32893	0.372	0.166	0.0662228
																												ANXA11	6.38241e-05	0.744505	0.478	0.275	1		MVP	4.36824e-09	1.47088	0.3	0.092	0.000109665		ICAM3	3.55563e-06	0.836527	0.667	0.449	0.089264
																												SFTPA1	6.53864e-05	0.932581	0.289	0.136	1		ITGB2	4.39648e-09	1.03461	0.738	0.436	0.000110374		IL21R	3.83535e-06	1.5089	0.269	0.105	0.0962864
																												REX1BD	6.57382e-05	0.831472	0.533	0.318	1		RNF115	4.6929e-09	1.06618	0.525	0.219	0.000117815		CACYBP	3.85161e-06	1.2553	0.603	0.418	0.0966947
																												CTSZ	6.87855e-05	1.251	0.267	0.125	1		FKBP4	5.04635e-09	1.06415	0.362	0.119	0.000126689		CD4	4.0778e-06	1.4004	0.333	0.142	0.102373
																												CCND2	7.09405e-05	0.730214	0.522	0.318	1		SH2D2A	5.58837e-09	1.25011	0.537	0.234	0.000140296		NDUFA13	4.18155e-06	0.716577	0.718	0.545	0.104978
																												FBXO32	7.15219e-05	0.820505	0.322	0.153	1		ZFYVE28	6.70407e-09	1.18449	0.35	0.115	0.000168306		COPS6	4.32711e-06	1.30397	0.333	0.147	0.108632
																												MGAT2	7.15274e-05	1.15016	0.267	0.122	1		TAF9	7.19466e-09	1.03903	0.412	0.147	0.000180622		SPOCK2	4.44756e-06	0.754285	0.756	0.564	0.111656
																												SAP30	7.22435e-05	1.04159	0.333	0.166	1		DEDD2	7.63694e-09	1.11008	0.562	0.253	0.000191725		CHMP2A	4.48349e-06	1.0921	0.397	0.187	0.112558
																												PRPF4B	7.49948e-05	0.826317	0.5	0.306	1		SLC30A1	8.91645e-09	1.56291	0.4	0.153	0.000223848		IRF9	4.89543e-06	1.24963	0.321	0.138	0.1229
																												SOCS1	8.08663e-05	0.766147	0.678	0.476	1		SMARCB1	1.01477e-08	1.91611	0.25	0.073	0.000254758		TRBC2	5.02074e-06	0.978732	0.795	0.684	0.126046
																												CDC42EP3	8.31586e-05	0.751787	0.5	0.294	1		DNAJA1	1.0935e-08	0.666045	0.988	0.856	0.000274523		SRP14	5.16051e-06	0.652365	0.872	0.754	0.129555
																												SLC1A5	8.58472e-05	0.900718	0.411	0.225	1		OPTN	1.16438e-08	1.066	0.625	0.299	0.000292317		GADD45A	5.23118e-06	1.239	0.5	0.285	0.131329
																												CD53	9.57896e-05	0.621736	0.822	0.681	1		SCGB3A1	1.61289e-08	0.951179	0.55	0.233	0.000404915		IP6K1	5.37279e-06	1.50045	0.282	0.117	0.134884
																												TLN1	9.91433e-05	0.687641	0.578	0.356	1		SLC5A3	1.64514e-08	1.53355	0.375	0.139	0.000413012		NDUFS6	5.79612e-06	1.1315	0.449	0.246	0.145512
																												ACTN4	0.000117157	0.633911	0.578	0.374	1		TNIP2	1.82508e-08	1.27918	0.425	0.17	0.000458186		TNIP1	6.04633e-06	1.31349	0.359	0.171	0.151793
																												CD48	0.000133532	0.580663	0.822	0.692	1		COPE	1.97408e-08	1.01657	0.725	0.384	0.000495592		RASGRP1	6.97205e-06	1.3333	0.333	0.147	0.175033
																												IER5L	0.000145695	0.823114	0.489	0.299	1		CDC123	2.08764e-08	1.22943	0.375	0.137	0.000524103		IFI6	8.00124e-06	1.79568	0.282	0.121	0.200871
																												BCL2	0.000148393	0.909404	0.433	0.26	1		NOP10	2.12145e-08	0.839569	0.6	0.266	0.00053259		ATP6V0E1	8.66572e-06	0.827405	0.679	0.487	0.217553
																												PRRC2B	0.000153459	1.00312	0.333	0.173	1		HOXB2	2.45569e-08	1.43673	0.3	0.097	0.000616501		HNRNPLL	9.51955e-06	1.48015	0.295	0.13	0.238988
																												TIMP1	0.000169484	0.632356	0.433	0.241	1		JUN	2.45672e-08	0.698085	0.963	0.845	0.00061676		CMTM7	1.01317e-05	1.34322	0.346	0.164	0.254356
																												GLIPR2	0.000194559	0.824665	0.3	0.145	1		ITGB1	2.62625e-08	0.825459	0.75	0.433	0.000659321		COPE	1.07398e-05	1.00696	0.59	0.389	0.269623
																												ITM2C	0.000230686	0.774067	0.3	0.147	1		EIF6	2.78409e-08	1.04906	0.5	0.211	0.000698946		PPM1G	1.15541e-05	1.33355	0.423	0.233	0.290065
																												ICAM3	0.000264487	0.59385	0.633	0.449	1		SP100	2.83508e-08	0.921314	0.65	0.334	0.000711746		CD74	1.17411e-05	0.79357	0.769	0.541	0.294761
																												TARSL2	0.000341781	0.905478	0.322	0.167	1		EVL	2.87458e-08	1.01556	0.688	0.376	0.000721664		EAPP	1.27308e-05	1.38114	0.333	0.161	0.319607
																												TGFB1	0.000379167	0.662989	0.778	0.647	1		SCAMP2	2.88511e-08	1.31161	0.338	0.118	0.000724308		PSMB9	1.27654e-05	1.04723	0.423	0.221	0.320474
																												MAP2K2	0.000380282	0.620662	0.478	0.282	1		NDUFS7	3.03551e-08	1.45685	0.45	0.191	0.000762065		PSMD7	1.3468e-05	0.898977	0.5	0.275	0.338114
																												BPTF	0.000382058	0.701128	0.511	0.337	1		PSMB1	3.20163e-08	0.874132	0.713	0.412	0.000803769		WDR74	1.40908e-05	1.51711	0.449	0.265	0.35375
																												CHORDC1	0.0004947	0.778466	0.422	0.257	1		SQOR	3.63148e-08	1.18467	0.288	0.09	0.000911684		PSMA5	1.49363e-05	1.16161	0.385	0.189	0.374976
																												GRK2	0.000541928	0.59382	0.378	0.205	1		ARPC3	3.82839e-08	0.828124	0.838	0.635	0.000961117		TRAPPC2L	1.50604e-05	1.20483	0.295	0.126	0.378091
																												CDKN1C	0.000578227	0.817414	0.3	0.155	1		RBX1	4.13868e-08	1.04917	0.588	0.282	0.00103901		RHOG	1.5276e-05	1.12548	0.577	0.394	0.383504
																												ARF6	0.000643438	0.641197	0.756	0.567	1		ITGA4	4.48974e-08	0.938693	0.65	0.331	0.00112715		ATP5F1D	1.6353e-05	0.734667	0.641	0.441	0.410541
																												DOCK10	0.000745937	0.608891	0.389	0.217	1		PSMB8	4.54958e-08	1.00835	0.588	0.282	0.00114217		NT5C	1.63731e-05	1.6573	0.256	0.105	0.411047
																												SH3BP5	0.000762291	1.08673	0.256	0.134	1		APOBEC3G	5.17271e-08	1.04238	0.488	0.214	0.00129861		ARPC3	1.81093e-05	0.679284	0.744	0.639	0.454635
																												DDOST	0.000764917	0.836919	0.322	0.178	1		RAP1B	6.13037e-08	0.859379	0.825	0.569	0.00153903		UQCR10	1.89533e-05	1.03908	0.526	0.331	0.475823
																												HLA-DPB1	0.000794038	0.676739	0.478	0.302	1		PSMA7	7.36484e-08	0.777043	0.912	0.638	0.00184894		HLA-DPA1	1.94132e-05	0.872178	0.526	0.315	0.487368
																												CDC14A	0.000794787	0.83866	0.344	0.198	1		ARHGAP30	7.5763e-08	1.25352	0.35	0.13	0.00190203		CD28	2.14386e-05	1.39422	0.359	0.18	0.538215
																												CCDC88C	0.00111382	0.786275	0.311	0.171	1		PPP2R1A	7.65077e-08	1.40254	0.338	0.126	0.00192073		MRFAP1	2.42127e-05	1.00692	0.615	0.471	0.60786
																												PABPC4	0.00112992	0.839372	0.422	0.264	1		GPR171	7.97303e-08	0.939634	0.512	0.243	0.00200163		SAT1	2.47948e-05	0.697464	0.885	0.825	0.622472
																												PPP1R12A	0.0011658	0.806282	0.467	0.308	1		CYFIP2	8.44921e-08	1.01019	0.438	0.183	0.00212117		MDH2	2.70522e-05	1.06003	0.385	0.202	0.679147
																												MAP2K3	0.00117659	0.797084	0.389	0.236	1		PSMC4	9.60646e-08	1.14234	0.45	0.197	0.0024117		SAMHD1	2.72646e-05	1.37884	0.397	0.215	0.684477
																												PARP8	0.00141042	0.661221	0.522	0.362	1		PSMD9	9.6911e-08	1.05726	0.575	0.28	0.00243295		UBE2B	3.11313e-05	0.817619	0.731	0.58	0.78155
																												ANKRD37	0.00144205	1.04341	0.367	0.223	1		WDR1	1.0378e-07	1.1239	0.462	0.198	0.00260541		BCL2L11	3.30649e-05	1.24522	0.397	0.22	0.830094
																												CHCHD10	0.00150037	0.735269	0.378	0.224	1		ATP2B4	1.04304e-07	1.06398	0.425	0.17	0.00261856		ATP5MC2	3.40348e-05	0.71256	0.756	0.594	0.854444
																												EBP	0.00152608	0.977912	0.356	0.221	1		LSP1	1.28263e-07	0.920647	0.725	0.454	0.00322003		PSMB8	3.4108e-05	1.07624	0.487	0.286	0.856282
																												FBXW7	0.00157653	0.968297	0.311	0.185	1		CAPZB	1.28282e-07	0.890239	0.675	0.386	0.00322052		CAST	3.47665e-05	0.987434	0.615	0.454	0.872813
																												RASAL3	0.00165519	0.715765	0.322	0.176	1		VASP	1.33769e-07	1.11009	0.55	0.26	0.00335828		EPB41	3.6508e-05	1.22009	0.333	0.164	0.916534
																												GRASP	0.00170201	0.716973	0.3	0.168	1		EFHD2	1.59395e-07	0.928951	0.613	0.326	0.00400161		NDUFB8	3.77772e-05	0.880693	0.59	0.402	0.948396
																												ARF5	0.0017709	0.840467	0.256	0.132	1		DOK2	1.71239e-07	1.18743	0.462	0.204	0.00429896		USP47	3.9943e-05	1.1851	0.359	0.185	1
																												CD226	0.00177799	0.77326	0.278	0.148	1		YIPF5	1.78334e-07	1.10519	0.55	0.281	0.00447707		TTF1	4.36965e-05	1.25247	0.282	0.127	1
																												UBL3	0.00183245	0.776738	0.367	0.228	1		SNRPE	1.78464e-07	1.06904	0.475	0.203	0.00448033		EDF1	4.3893e-05	0.617398	0.782	0.597	1
																												AC020916.1	0.00208019	0.778708	0.5	0.365	1		SDF4	1.80945e-07	1.0788	0.525	0.254	0.00454263		STAT3	4.50531e-05	0.833017	0.692	0.501	1
																												MDFIC	0.00211227	0.984903	0.289	0.166	1		LY6E	1.99077e-07	1.07081	0.6	0.303	0.00499784		C12orf57	4.65971e-05	0.759347	0.679	0.566	1
																												RPS6KA3	0.00216521	0.63637	0.411	0.25	1		NDUFA1	2.06946e-07	0.761979	0.725	0.39	0.00519537		IFI27L2	4.79117e-05	1.40719	0.346	0.173	1
																												PITPNC1	0.00224896	0.830792	0.322	0.197	1		SNW1	2.09764e-07	0.94831	0.55	0.265	0.00526612		COX8A	6.42962e-05	0.750082	0.654	0.502	1
																												AL627171.2	0.00237947	1.12798	0.289	0.169	1		PTK2B	2.14848e-07	1.08376	0.362	0.139	0.00539376		ADRM1	7.01328e-05	0.944935	0.5	0.302	1
																												ITGAL	0.00256639	0.628771	0.256	0.132	1		ARPC5L	2.38392e-07	0.959144	0.45	0.187	0.00598482		PHTF2	7.08459e-05	1.2735	0.295	0.135	1
																												MARCH7	0.00259133	0.672306	0.356	0.213	1		BOLA3	2.41632e-07	1.50429	0.25	0.08	0.00606618		STAT1	7.12005e-05	1.14067	0.269	0.118	1
																												LINC00623	0.00267011	0.765279	0.378	0.235	1		ATP5PB	2.50415e-07	0.998259	0.537	0.257	0.00628667		AIP	7.36129e-05	1.10733	0.346	0.178	1
																												RIT1	0.00288362	0.821687	0.256	0.138	1		PSTPIP1	2.50506e-07	1.15832	0.375	0.148	0.00628894		PGLS	7.39669e-05	1.1848	0.321	0.161	1
																												CASK	0.00333856	0.780845	0.278	0.157	1		ADRM1	2.62289e-07	0.923174	0.6	0.298	0.00658476		CSGALNACT2	7.76158e-05	1.21378	0.308	0.146	1
																												VASP	0.00340058	0.583675	0.422	0.264	1		TCP1	2.69722e-07	0.907517	0.662	0.384	0.00677137		BTG3	7.81873e-05	0.976806	0.423	0.228	1
																												NDUFA10	0.00371184	0.696033	0.289	0.166	1		TXN	2.88029e-07	0.901945	0.825	0.606	0.00723097		HLA-F	8.7322e-05	0.60148	0.756	0.578	1
																												ARHGAP15	0.00390539	0.784814	0.367	0.234	1		C1D	2.91144e-07	1.18443	0.3	0.104	0.00730916		LFNG	8.91946e-05	1.30032	0.282	0.134	1
																												EIF3L	0.00395399	0.58313	0.456	0.296	1		MED10	2.99146e-07	0.968566	0.625	0.314	0.00751007		NDUFA11	9.70652e-05	0.773505	0.526	0.322	1
																												CKS2	0.00406969	0.878769	0.344	0.213	1		PSMD13	3.15376e-07	1.12414	0.425	0.18	0.00791752		PRELID1	0.000108347	0.880183	0.436	0.245	1
																												PRXL2C	0.00467298	0.637777	0.367	0.224	1		DNPH1	3.26096e-07	1.32834	0.25	0.08	0.00818664		CTSZ	0.000115889	1.08925	0.282	0.126	1
																												SNHG12	0.00474263	0.745532	0.367	0.241	1		PSMD14	3.37718e-07	1.28191	0.412	0.174	0.00847841		MRPL1	0.000117286	1.48695	0.372	0.216	1
																												BRAF	0.00483528	0.62365	0.356	0.224	1		PRDX5	3.49377e-07	1.13115	0.525	0.271	0.00877111		PIK3IP1	0.000123506	0.692633	0.718	0.538	1
																												HMGCS1	0.00498042	0.669829	0.289	0.168	1		LCP1	3.73461e-07	0.911057	0.775	0.525	0.00937574		PRDM1	0.000123953	0.826865	0.551	0.376	1
																												REL	0.00513195	0.599833	0.711	0.63	1		GLIPR2	4.01546e-07	1.13686	0.362	0.143	0.0100808		NDUFC2	0.000134078	0.982557	0.462	0.293	1
																												BIN1	0.00534088	0.878792	0.256	0.147	1		FIBP	4.21101e-07	1.2971	0.262	0.087	0.0105717		SMC3	0.000139741	1.08345	0.397	0.223	1
																												CYP51A1	0.00574521	0.692255	0.267	0.152	1		LSM10	4.27121e-07	1.13862	0.275	0.092	0.0107229		SUMO2	0.000140595	0.638171	0.795	0.666	1
																												SRRT	0.00663101	0.721486	0.322	0.201	1		ATP6V0B	4.47534e-07	0.976637	0.537	0.262	0.0112353		CD59	0.000147371	1.19328	0.423	0.254	1
																												CD96	0.00688607	0.660005	0.489	0.359	1		NAA50	4.87553e-07	1.03822	0.462	0.206	0.01224		NCOA3	0.000147889	1.07623	0.256	0.114	1
																												LCK	0.00721702	0.58979	0.433	0.282	1		PWP1	4.9606e-07	0.77895	0.35	0.126	0.0124536		TECR	0.00014906	0.96218	0.449	0.265	1
																												ESYT2	0.00726127	0.807866	0.3	0.184	1		HIKESHI	5.08557e-07	1.41024	0.262	0.087	0.0127673		ELOF1	0.000150819	1.33563	0.282	0.141	1
																												MFSD14A	0.00770484	0.698883	0.278	0.164	1		DIAPH1	5.64365e-07	0.897738	0.613	0.321	0.0141684		THOC2	0.000151855	1.18876	0.321	0.163	1
																												SPN	0.00791755	0.789666	0.256	0.154	1		DNAJC7	5.74972e-07	0.996894	0.45	0.198	0.0144347		APBB1IP	0.000167077	0.81645	0.436	0.247	1
																												MFSD10	0.00794938	0.681314	0.311	0.194	1		PRKX	5.77028e-07	1.37332	0.35	0.139	0.0144863		LCK	0.000171772	0.94962	0.449	0.283	1
																												DOCK2	0.00833424	0.675121	0.278	0.168	1		RNF213	6.11505e-07	0.80598	0.725	0.413	0.0153518		DDOST	0.000172229	1.33628	0.333	0.179	1
																												ARID1A	0.00973194	0.768455	0.289	0.183	1		DYNC1LI1	6.60875e-07	0.954449	0.488	0.223	0.0165913		PSMB10	0.000172775	1.2697	0.308	0.155	1
																												TMED4	0.0100125	0.752261	0.333	0.217	1		CBFB	6.85167e-07	1.3122	0.25	0.083	0.0172011		ITPKB	0.000177595	1.14864	0.282	0.134	1
																												NUDT4	0.0103581	0.623514	0.289	0.176	1		PLEC	7.24766e-07	1.04179	0.45	0.21	0.0181953		NDUFB1	0.000184761	1.24365	0.295	0.145	1
																												CCNT1	0.0132896	0.715621	0.256	0.151	1		PSMD7	7.44531e-07	0.886948	0.562	0.272	0.0186915		LTB	0.000186043	1.0667	0.564	0.418	1
																												BUB3	0.0134813	0.640649	0.444	0.32	1		CCT5	7.76009e-07	0.870338	0.525	0.243	0.0194817		PPP1CA	0.000194836	0.9759	0.436	0.261	1
																												PCGF5	0.013706	0.613704	0.356	0.242	1		TRAPPC1	8.44329e-07	1.17695	0.4	0.168	0.0211969		COX16	0.000195638	1.15982	0.295	0.144	1
																												MED15	0.0152306	0.714339	0.267	0.164	1		SPPL2A	8.48726e-07	1.17439	0.4	0.171	0.0213073		RAC1	0.000220307	0.706632	0.692	0.543	1
																												TFRC	0.0168158	0.588772	0.267	0.163	1		TBCB	8.49003e-07	1.00533	0.438	0.186	0.0213142		CKLF	0.000224119	0.66245	0.487	0.29	1
																												SLC2A4RG	0.0193902	0.62053	0.278	0.171	1		CAPRIN1	8.96723e-07	1.08101	0.312	0.116	0.0225122		HSBP1	0.000239395	1.2348	0.308	0.163	1
																												DYRK1A	0.0197065	0.613672	0.256	0.156	1		SFTPA2	9.38202e-07	1.01893	0.425	0.188	0.0235536		LAMTOR4	0.000240189	0.999831	0.423	0.246	1
																												SNTB2	0.0201372	0.662393	0.289	0.186	1		NME2	9.68861e-07	0.762005	0.8	0.523	0.0243233		STK4	0.000247983	0.672204	0.846	0.708	1
																												OXNAD1	0.0208808	0.658102	0.256	0.155	1		NCK2	9.94017e-07	0.901874	0.537	0.271	0.0249548		NDUFA1	0.000249786	0.784535	0.551	0.397	1
																												HMGN3	0.0235742	0.663875	0.267	0.167	1		ETHE1	9.94112e-07	1.13232	0.3	0.11	0.0249572		ZC3H12D	0.000251387	1.04754	0.295	0.148	1
																												APEX1	0.031881	0.584413	0.278	0.179	1		HTATIP2	1.00698e-06	1.41361	0.25	0.085	0.0252803		PGAM1	0.000309654	1.11429	0.423	0.263	1
																												SPPL2A	0.032776	0.685273	0.267	0.176	1		TAP1	1.04917e-06	1.24189	0.375	0.165	0.0263393		SH2D1A	0.000328505	1.20445	0.269	0.129	1
																												PURA	0.0480343	0.634805	0.356	0.254	1		ORMDL2	1.08418e-06	1.15131	0.338	0.131	0.0272184		EIF3D	0.000348872	0.834342	0.538	0.361	1
																												AHI1	0.0589039	0.644146	0.267	0.184	1		PSME2	1.0904e-06	0.844248	0.537	0.268	0.0273744		TANK	0.000358462	1.09826	0.5	0.352	1
																												POLR3GL	0.0741158	0.686368	0.267	0.19	1		DNAJB6	1.13662e-06	0.682242	0.912	0.675	0.0285349		ATRX	0.000387845	0.80216	0.5	0.324	1
																												ATM	0.109039	0.626161	0.256	0.19	1		NDUFA13	1.1413e-06	0.702413	0.812	0.541	0.0286523		BRK1	0.000391549	0.795504	0.474	0.291	1
																												USF2	0.13993	0.580619	0.3	0.237	1		BLOC1S1	1.1581e-06	0.907991	0.512	0.25	0.0290741		ATP5F1C	0.000397936	0.942469	0.436	0.27	1
																																			UPF3B	1.22252e-06	1.32809	0.262	0.092	0.0306914		ATP5MF	0.00045977	0.949925	0.436	0.27	1
																																			TNIP1	1.26261e-06	0.973977	0.4	0.169	0.0316979		PPHLN1	0.000462928	0.879154	0.385	0.226	1
																																			PHTF2	1.31146e-06	1.136	0.338	0.133	0.0329241		P2RY10	0.000463063	1.09605	0.423	0.268	1
																																			FLNA	1.35939e-06	1.07099	0.662	0.391	0.0341274		GABARAP	0.000475516	0.894152	0.564	0.443	1
																																			LPIN2	1.3807e-06	0.6942	0.537	0.241	0.0346626		ISG20	0.000492266	0.65274	0.769	0.699	1
																																			S1PR4	1.47093e-06	0.929567	0.525	0.262	0.0369277		PSMB1	0.000493273	0.760154	0.551	0.418	1
																																			CHMP1A	1.57185e-06	1.13278	0.288	0.104	0.0394613		NIBAN1	0.000501976	0.801102	0.654	0.545	1
																																			GOSR1	1.58505e-06	1.3655	0.288	0.108	0.0397928		SMARCC1	0.00051008	1.25186	0.269	0.137	1
																																			NFKB1	1.69614e-06	0.905539	0.75	0.49	0.0425816		HMGN2	0.000514807	0.692325	0.526	0.337	1
																																			C4orf48	1.69881e-06	1.18313	0.338	0.137	0.0426487		IGBP1	0.000519803	0.911181	0.385	0.225	1
																																			PSMB5	1.70624e-06	0.901281	0.338	0.131	0.0428351		GMFG	0.000564607	0.783551	0.603	0.478	1
																																			SMARCA2	1.73984e-06	0.951462	0.537	0.293	0.0436788		SSNA1	0.000579916	1.0719	0.359	0.208	1
																																			HUWE1	1.83474e-06	1.02936	0.362	0.149	0.0460611		CDC123	0.000581151	0.963619	0.282	0.141	1
																																			CCDC167	1.87527e-06	1.36392	0.262	0.093	0.0470787		NDUFAF3	0.000614252	0.861833	0.282	0.139	1
																																			C17orf49	1.93726e-06	1.01946	0.475	0.223	0.0486349		TAB2	0.000643347	1.09198	0.282	0.142	1
																																			CYB5R3	1.97364e-06	0.891858	0.275	0.096	0.0495483		MFHAS1	0.00068791	1.33082	0.282	0.147	1
																																			CBX3	2.06075e-06	0.980388	0.525	0.266	0.0517351		COX14	0.0007407	0.971437	0.372	0.22	1
																																			POMP	2.10094e-06	0.7223	0.675	0.394	0.0527441		HIGD2A	0.00075292	0.62822	0.59	0.421	1
																																			TCF25	2.12163e-06	0.807665	0.688	0.416	0.0532635		CD82	0.000764862	0.969771	0.269	0.137	1
																																			SMIM7	2.17956e-06	1.299	0.262	0.094	0.0547179		NDUFS3	0.000767371	1.07945	0.282	0.144	1
																																			NAA10	2.24122e-06	1.03242	0.325	0.129	0.0562657		ANXA11	0.000803226	0.947383	0.436	0.277	1
																																			BCL2L11	2.24911e-06	1.09959	0.45	0.217	0.0564638		CH25H	0.000804594	1.05943	0.256	0.126	1
																																			CHCHD1	2.37794e-06	1.04503	0.312	0.12	0.0596983		APOL6	0.000804717	0.799005	0.372	0.216	1
																																			NDUFB2	2.38964e-06	1.04656	0.6	0.375	0.0599918		COX19	0.00082346	1.01598	0.269	0.135	1
																																			LSM1	2.44923e-06	0.829428	0.412	0.174	0.061488		RALBP1	0.000825446	0.920368	0.385	0.225	1
																																			ZMAT2	2.46375e-06	0.991855	0.412	0.183	0.0618526		SH3BGRL	0.000880329	0.871899	0.462	0.322	1
																																			VAMP2	2.49471e-06	0.75546	0.637	0.376	0.0626296		SLAIN2	0.000899509	1.30425	0.295	0.162	1
																																			CCT4	2.52215e-06	0.960603	0.588	0.331	0.0633187		SUMO1	0.000949818	0.67923	0.487	0.314	1
																																			PSMA4	2.53904e-06	0.903838	0.438	0.193	0.0637426		SNRPN	0.000962285	0.982502	0.397	0.247	1
																																			COMMD7	2.71135e-06	1.23795	0.312	0.124	0.0680685		COX5B	0.000962671	0.646838	0.603	0.474	1
																																			ZFAND2A	2.75857e-06	1.28965	0.388	0.18	0.0692539		CLTA	0.00100257	0.855302	0.487	0.334	1
																																			FKBP5	2.84391e-06	0.667046	0.787	0.555	0.0713964		RAC2	0.00105029	0.737321	0.59	0.473	1
																																			FMNL1	2.87942e-06	0.892685	0.55	0.281	0.072288		CLEC2D	0.00105775	0.85239	0.5	0.354	1
																																			PHF5A	2.95282e-06	1.54649	0.25	0.091	0.0741304		COX5A	0.00107537	0.723583	0.449	0.291	1
																																			RAD23A	3.00885e-06	0.753679	0.5	0.232	0.0755371		EIF4E	0.00107865	1.26584	0.333	0.189	1
																																			COPS9	3.08603e-06	0.822159	0.525	0.264	0.0774747		SYF2	0.00113959	0.636799	0.59	0.436	1
																																			CYP51A1	3.09181e-06	1.30084	0.35	0.15	0.0776199		MSI2	0.00115642	0.894437	0.282	0.149	1
																																			COX6A1	3.33844e-06	0.735242	0.812	0.572	0.0838114		ANP32A	0.00116828	1.11142	0.269	0.141	1
																																			TLN1	3.3505e-06	0.7038	0.65	0.354	0.0841142		SUGT1	0.00117174	0.667965	0.372	0.211	1
																																			NCBP2	3.37029e-06	1.06346	0.35	0.147	0.0846111		SNRPD1	0.00118721	0.728885	0.449	0.295	1
																																			PFDN1	3.37698e-06	1.06101	0.3	0.116	0.084779		CFLAR	0.00121228	0.774815	0.551	0.384	1
																																			HLA-DPA1	3.38227e-06	0.827048	0.575	0.313	0.0849119		CIRBP	0.00127349	0.624173	0.821	0.717	1
																																			RPS19BP1	3.50146e-06	0.939293	0.475	0.22	0.0879041		TMEM59	0.0013157	0.699829	0.628	0.512	1
																																			COX8A	3.50608e-06	0.748129	0.738	0.498	0.08802		LSM14A	0.00133212	0.923874	0.372	0.227	1
																																			AC016831.5	3.60782e-06	0.641964	0.787	0.477	0.0905744		GTF2A2	0.0013478	0.899849	0.321	0.177	1
																																			CD5	3.93155e-06	0.927478	0.338	0.136	0.0987016		WDR82	0.00139908	0.751918	0.397	0.242	1
																																			LDLR	4.00859e-06	1.15847	0.312	0.126	0.100636		COX6C	0.00143196	0.667339	0.628	0.532	1
																																			ILK	4.11652e-06	1.17975	0.275	0.102	0.103345		GRB2	0.00146122	0.805961	0.436	0.295	1
																																			CTSC	4.21467e-06	0.823528	0.475	0.231	0.105809		NCOR1	0.00148005	0.590337	0.526	0.349	1
																																			CHORDC1	4.60405e-06	1.12519	0.475	0.255	0.115585		MALT1	0.00149625	0.829977	0.41	0.255	1
																																			TNFRSF18	4.67862e-06	1.1748	0.412	0.204	0.117457		BAZ1B	0.0015598	0.972674	0.269	0.144	1
																																			COMTD1	4.73417e-06	1.17163	0.288	0.11	0.118851		PSMD8	0.00157915	0.609981	0.564	0.41	1
																																			BST2	4.73749e-06	0.851799	0.375	0.16	0.118935		PPP4R2	0.00170353	0.935196	0.333	0.196	1
																																			MRPL41	4.78091e-06	0.872142	0.562	0.297	0.120025		ABHD17A	0.00171185	0.663338	0.462	0.311	1
																																			RABAC1	4.92766e-06	0.974584	0.662	0.461	0.123709		SNX3	0.00171668	0.709575	0.41	0.249	1
																																			ITGB1BP1	4.9768e-06	1.20636	0.312	0.126	0.124942		LNPEP	0.00175976	1.05344	0.269	0.142	1
																																			ZNRD1	4.98622e-06	0.82623	0.438	0.198	0.125179		AATF	0.00180974	0.996709	0.269	0.143	1
																																			BOLA2	5.11607e-06	0.888173	0.338	0.138	0.128439		TNIP2	0.00183848	0.887665	0.308	0.175	1
																																			XRN2	6.02706e-06	0.878514	0.5	0.249	0.151309		EIF3L	0.00184255	0.734827	0.449	0.298	1
																																			GALM	6.14193e-06	1.05274	0.275	0.103	0.154193		SMC4	0.00188472	1.07985	0.269	0.143	1
																																			IMP4	6.1872e-06	1.09914	0.288	0.112	0.15533		PSMG2	0.00191898	1.02524	0.295	0.165	1
																																			ANXA6	6.29004e-06	1.19385	0.388	0.187	0.157911		IMP3	0.00193922	1.21381	0.295	0.168	1
																																			FKBP8	6.35274e-06	0.812777	0.562	0.288	0.159486		CCND2	0.00197626	1.08944	0.449	0.323	1
																																			GADD45GIP1	6.46743e-06	0.664416	0.625	0.342	0.162365		TMEM258	0.00199722	0.970648	0.397	0.256	1
																																			PARL	6.588e-06	1.07675	0.288	0.11	0.165392		PAIP2	0.00201832	0.685981	0.59	0.461	1
																																			SRP19	6.72496e-06	1.01204	0.562	0.307	0.16883		IRS2	0.00201993	0.88833	0.436	0.293	1
																																			EMC3	6.90077e-06	0.723502	0.438	0.198	0.173244		SEC14L1	0.00209703	1.01955	0.321	0.19	1
																																			MT-ND4L	7.17684e-06	0.971496	0.5	0.251	0.180175		PIM2	0.00211172	0.794233	0.372	0.227	1
																																			SRSF10	7.29307e-06	0.646928	0.7	0.372	0.183093		SOX4	0.00212193	0.981861	0.256	0.129	1
																																			PIK3IP1	7.67305e-06	0.696194	0.812	0.534	0.192632		NDUFAB1	0.0021453	0.997329	0.372	0.243	1
																																			HIF1A	7.69614e-06	0.767233	0.438	0.205	0.193212		COX7A2L	0.00217031	0.703059	0.359	0.216	1
																																			SNRPG	7.96174e-06	0.631577	0.7	0.414	0.19988		CIR1	0.00219577	0.847968	0.385	0.243	1
																																			UPF3A	7.97582e-06	0.916298	0.312	0.126	0.200233		TSTD1	0.00220686	0.733321	0.423	0.268	1
																																			XRCC6	7.99794e-06	0.749578	0.613	0.354	0.200788		TMEM14B	0.00231361	0.808518	0.372	0.223	1
																																			PSMB2	8.29512e-06	0.795386	0.45	0.211	0.208249		UBE2K	0.00241394	0.943679	0.359	0.223	1
																																			PUF60	8.39831e-06	0.908161	0.488	0.242	0.21084		SUMO3	0.00252169	0.780993	0.269	0.142	1
																																			SLIRP	8.41814e-06	0.806603	0.425	0.194	0.211337		LSM3	0.00258302	1.04098	0.359	0.228	1
																																			CCT2	8.64848e-06	0.947286	0.537	0.286	0.21712		DDX39B	0.0026052	0.777482	0.346	0.204	1
																																			CSNK2A1	8.90885e-06	1.27009	0.262	0.099	0.223657		FOXP1	0.0026321	0.79805	0.564	0.449	1
																																			NDUFA9	9.04892e-06	1.27846	0.25	0.092	0.227173		CDKN1B	0.00265848	0.813359	0.474	0.352	1
																																			CAPNS1	9.42172e-06	0.899024	0.462	0.222	0.236532		ERH	0.00268466	0.743804	0.436	0.296	1
																																			PSMA6	9.49345e-06	0.795063	0.588	0.345	0.238333		SEC11C	0.00270315	1.04634	0.333	0.205	1
																																			RPA3	9.54796e-06	1.01659	0.35	0.154	0.239702		CCT4	0.00276034	0.702811	0.487	0.335	1
																																			CAB39	9.70084e-06	0.918929	0.325	0.134	0.24354		TMCO1	0.00288779	0.871241	0.359	0.221	1
																																			ATP5F1C	1.05663e-05	0.797181	0.525	0.267	0.265267		WDR83OS	0.00289549	0.696655	0.462	0.315	1
																																			CCT8	1.07273e-05	0.809205	0.425	0.193	0.269308		EVI2A	0.00289728	0.978277	0.449	0.337	1
																																			PSMD11	1.08227e-05	0.973079	0.412	0.193	0.271704		MAPK1IP1L	0.00289846	0.668853	0.5	0.351	1
																																			RAMAC	1.08893e-05	1.10076	0.25	0.092	0.273376		SNRPC	0.00289974	1.00041	0.295	0.173	1
																																			PPP1CA	1.0959e-05	0.97064	0.475	0.259	0.275127		BNIP3L	0.00296959	0.947026	0.333	0.213	1
																																			SPEN	1.16059e-05	1.17935	0.288	0.116	0.291366		CASP4	0.00297077	0.978549	0.321	0.192	1
																																			RAC1	1.18411e-05	0.594693	0.838	0.537	0.297271		ATP5MC1	0.00300531	1.01789	0.256	0.137	1
																																			IKZF3	1.23204e-05	0.650663	0.6	0.315	0.309304		CARHSP1	0.0030697	0.944095	0.256	0.139	1
																																			NDUFB7	1.25229e-05	0.849059	0.475	0.234	0.314388		RSBN1L	0.00308445	0.908387	0.346	0.214	1
																																			COX7A2	1.31221e-05	0.702764	0.762	0.533	0.32943		TGOLN2	0.00315433	0.718062	0.41	0.271	1
																																			PCSK7	1.33539e-05	0.740502	0.4	0.184	0.33525		BLOC1S4	0.00329645	1.1135	0.256	0.141	1
																																			TPM3	1.39841e-05	0.580634	0.863	0.66	0.35107		WDR1	0.00348308	0.854003	0.333	0.204	1
																																			SF3B4	1.48018e-05	0.970148	0.325	0.137	0.371599		ATG5	0.00355182	0.917127	0.256	0.141	1
																																			GDE1	1.49442e-05	0.997388	0.275	0.108	0.375174		CD5	0.00360052	0.871127	0.256	0.14	1
																																			IGFLR1	1.50416e-05	1.00535	0.312	0.131	0.377619		NDUFB5	0.00360488	0.735485	0.269	0.143	1
																																			SAMD9	1.63023e-05	0.886797	0.338	0.144	0.409269		ISG15	0.00366163	0.726742	0.474	0.335	1
																																			ACTN4	1.66034e-05	0.699795	0.65	0.372	0.416828		SEPTIN6	0.00367526	0.824945	0.5	0.39	1
																																			PSMC5	1.67371e-05	0.93048	0.475	0.243	0.420184		SH3KBP1	0.00368974	0.972898	0.397	0.267	1
																																			DYNLRB1	1.68917e-05	0.833205	0.525	0.271	0.424067		CD58	0.00376974	0.933981	0.256	0.138	1
																																			SNRPD1	1.73371e-05	0.896939	0.525	0.292	0.435248		PSME2	0.00381103	0.733466	0.41	0.273	1
																																			PPP1R7	1.74166e-05	0.803084	0.325	0.133	0.437243		MRPL20	0.00389869	0.781825	0.397	0.265	1
																																			DCTN2	1.74664e-05	1.14471	0.275	0.11	0.438493		LMAN2	0.00392881	0.791196	0.385	0.246	1
																																			PSMB6	1.96237e-05	0.703943	0.588	0.32	0.492652		IFI16	0.00401775	0.745249	0.449	0.316	1
																																			KLF13	1.96412e-05	0.606021	0.725	0.423	0.493092		RABGAP1L	0.00408562	0.774308	0.397	0.259	1
																																			MRPL38	1.98714e-05	0.940503	0.262	0.101	0.498872		MRPL41	0.00427358	0.649979	0.449	0.301	1
																																			INPP5D	2.00471e-05	0.979385	0.375	0.175	0.503282		CCT8	0.00430774	0.868727	0.321	0.197	1
																																			UQCR10	2.02934e-05	0.737486	0.6	0.327	0.509467		PRDM2	0.00448024	0.693475	0.436	0.304	1
																																			PICALM	2.14544e-05	1.16018	0.262	0.105	0.538612		OCIAD2	0.00450881	0.826697	0.397	0.268	1
																																			ATP5MF	2.16776e-05	0.854505	0.5	0.268	0.544216		TBC1D15	0.00464568	0.626227	0.385	0.248	1
																																			CYTH1	2.19755e-05	0.815341	0.562	0.3	0.551696		LARP7	0.00469922	0.736755	0.321	0.192	1
																																			TNFSF12	2.22427e-05	0.834662	0.3	0.121	0.558404		POLE4	0.00492995	0.899894	0.269	0.156	1
																																			LCK	2.23058e-05	0.762208	0.512	0.28	0.559986		CCR6	0.00513576	0.810252	0.321	0.195	1
																																			CORO1B	2.30912e-05	0.695929	0.425	0.206	0.579705		CDV3	0.00514841	0.633799	0.679	0.58	1
																																			PSMD6	2.40292e-05	0.997396	0.35	0.158	0.603252		GLG1	0.00521113	0.988464	0.295	0.176	1
																																			TRIP12	2.43149e-05	1.09697	0.312	0.135	0.610427		UBE2M	0.00525578	0.776456	0.346	0.215	1
																																			ATP5PF	2.49676e-05	0.69739	0.562	0.308	0.626811		COX20	0.00530861	0.822703	0.372	0.242	1
																																			TSSC4	2.62314e-05	1.15009	0.362	0.169	0.65854		UBE2V1	0.00541498	0.817091	0.41	0.291	1
																																			TIMM10	2.63698e-05	0.918755	0.275	0.11	0.662014		ATP6V1F	0.00553463	0.670791	0.436	0.3	1
																																			PDIA6	2.66122e-05	0.762067	0.412	0.195	0.668099		SH3GLB1	0.00553682	0.624686	0.385	0.254	1
																																			RNF181	2.71846e-05	0.871495	0.35	0.156	0.682471		AKIRIN2	0.00572572	0.775356	0.436	0.304	1
																																			ARF3	2.92177e-05	1.04468	0.25	0.097	0.73351		LAPTM4A	0.00577129	0.814142	0.436	0.309	1
																																			SLC6A6	2.94663e-05	0.997108	0.288	0.118	0.739752		ACTR2	0.00577938	0.619919	0.538	0.431	1
																																			ELOB	2.96866e-05	0.644548	0.713	0.504	0.745281		FOXO1	0.00580215	0.713752	0.449	0.315	1
																																			TALDO1	3.00533e-05	0.987743	0.388	0.184	0.754488		LINC00963	0.00593094	0.923808	0.256	0.143	1
																																			POLR2J3	3.06043e-05	0.845373	0.362	0.165	0.768321		PARP1	0.00601006	0.796826	0.282	0.165	1
																																			HMOX2	3.11512e-05	0.977403	0.362	0.168	0.782051		HLA-DRB1	0.00604568	0.788848	0.269	0.156	1
																																			TEX264	3.15109e-05	1.04947	0.275	0.112	0.791082		TNFRSF1B	0.00607434	0.679561	0.551	0.45	1
																																			CAPZA2	3.26931e-05	0.680683	0.488	0.236	0.820761		SRSF9	0.00615212	0.631103	0.474	0.339	1
																																			NDUFA12	3.27874e-05	0.801394	0.425	0.206	0.823128		SKAP1	0.00616025	0.653848	0.397	0.267	1
																																			PSMB7	3.37214e-05	0.843717	0.412	0.198	0.846576		EID1	0.00616541	0.592019	0.538	0.414	1
																																			RNASEK	3.41209e-05	0.762263	0.762	0.586	0.856605		PTPN2	0.00617417	0.594667	0.321	0.193	1
																																			REEP5	3.50995e-05	0.645504	0.6	0.318	0.881172		CAPN2	0.0064884	0.802095	0.321	0.199	1
																																			ITPA	3.71595e-05	1.18394	0.275	0.113	0.932889		RBM17	0.00657635	0.79358	0.372	0.236	1
																																			PFKP	3.80235e-05	0.92683	0.288	0.119	0.954579		MLF2	0.00658827	1.03471	0.269	0.156	1
																																			DNM2	3.84569e-05	0.887483	0.3	0.127	0.965461		ADAR	0.00669949	0.75094	0.346	0.224	1
																																			SP140	3.85539e-05	1.08516	0.25	0.099	0.967895		SAMD9	0.00673019	0.879003	0.256	0.147	1
																																			MSN	3.89178e-05	0.730955	0.738	0.546	0.977031		MRPS21	0.00686194	0.815906	0.321	0.204	1
																																			SELENOW	3.93759e-05	0.751814	0.588	0.322	0.988532		LLPH	0.00712067	0.733197	0.321	0.196	1
																																			PREX1	4.01115e-05	0.832349	0.438	0.22	1		NDUFB6	0.00726853	0.839722	0.256	0.151	1
																																			SAMHD1	4.06728e-05	0.911644	0.425	0.213	1		AHR	0.00750865	0.883209	0.462	0.338	1
																																			NDUFS8	4.3173e-05	0.892383	0.325	0.142	1		UBE2Z	0.00809833	0.866339	0.256	0.15	1
																																			AC058791.1	4.32315e-05	0.64667	0.75	0.464	1		PIN1	0.00821926	0.622333	0.269	0.152	1
																																			EIF2AK1	4.45179e-05	1.10843	0.25	0.099	1		SPCS1	0.00823953	0.589825	0.538	0.417	1
																																			PBDC1	4.65923e-05	1.14746	0.375	0.185	1		MBD2	0.00837078	0.723663	0.423	0.304	1
																																			PDAP1	4.6846e-05	0.764517	0.362	0.167	1		LRP10	0.00842257	0.79471	0.256	0.147	1
																																			NDUFB3	4.98773e-05	0.798856	0.288	0.118	1		PUM1	0.00912	0.708083	0.333	0.209	1
																																			MARK3	5.05425e-05	0.765874	0.312	0.132	1		TMEM173	0.00921528	0.74882	0.5	0.368	1
																																			ATP6V1E1	5.0927e-05	1.05423	0.288	0.125	1		USP15	0.00932958	0.648173	0.436	0.304	1
																																			MFAP1	5.2126e-05	0.825559	0.288	0.12	1		LAMTOR1	0.00940951	0.811143	0.269	0.161	1
																																			PHB	5.3351e-05	0.688571	0.338	0.146	1		TOMM6	0.00947175	0.661815	0.462	0.356	1
																																			IL2RG	5.36902e-05	0.850713	0.725	0.514	1		TSPAN14	0.00960833	0.748948	0.321	0.213	1
																																			CCT7	5.50363e-05	0.846531	0.438	0.233	1		RGS10	0.00962768	0.673117	0.449	0.302	1
																																			MAP4	5.60042e-05	1.34941	0.288	0.131	1		ZNF706	0.00971082	0.697611	0.385	0.27	1
																																			ACADVL	5.64706e-05	0.880937	0.35	0.16	1		ADI1	0.0097332	0.74633	0.256	0.146	1
																																			CCT3	5.65095e-05	0.887168	0.512	0.291	1		CD2BP2	0.0101482	0.915708	0.256	0.149	1
																																			NDUFB1	5.68844e-05	0.763427	0.325	0.144	1		NCK2	0.0104422	0.66169	0.397	0.276	1
																																			DARS	5.76151e-05	0.926405	0.362	0.172	1		POLR3GL	0.0108487	0.637758	0.308	0.188	1
																																			NUCB1	6.12808e-05	1.38108	0.288	0.131	1		HUWE1	0.011033	0.838276	0.256	0.153	1
																																			PTGES3	6.13854e-05	0.659017	0.75	0.542	1		IL10RA	0.0115868	0.995487	0.385	0.267	1
																																			MRPS36	6.29764e-05	0.849479	0.375	0.186	1		OGA	0.0117404	0.762835	0.321	0.202	1
																																			ANXA7	6.52849e-05	0.602398	0.425	0.199	1		RBX1	0.0117754	0.604543	0.41	0.29	1
																																			MDH1	6.7536e-05	0.919257	0.338	0.163	1		NDUFB4	0.0117838	0.646589	0.462	0.346	1
																																			GMFG	6.80754e-05	0.651747	0.688	0.475	1		ANXA7	0.0123861	0.815208	0.308	0.204	1
																																			CCDC91	6.87384e-05	1.05164	0.288	0.126	1		COX17	0.012481	0.620655	0.321	0.2	1
																																			IL4R	6.90138e-05	0.943007	0.262	0.108	1		TMEM219	0.0130198	0.791992	0.308	0.201	1
																																			TMEM9B	7.04438e-05	0.994452	0.262	0.107	1		YPEL3	0.0132853	0.742179	0.333	0.213	1
																																			RNH1	7.13469e-05	0.782312	0.488	0.263	1		BUB3	0.0133695	0.606578	0.462	0.321	1
																																			FLT3LG	7.48612e-05	0.860729	0.262	0.107	1		BCAP31	0.0134694	0.607943	0.333	0.206	1
																																			FMR1	7.54156e-05	0.958239	0.25	0.102	1		LSM8	0.0137876	0.583803	0.41	0.285	1
																																			TPR	7.65584e-05	0.790684	0.562	0.339	1		RNF114	0.0138675	0.783552	0.359	0.245	1
																																			TBC1D10C	7.70779e-05	1.0855	0.338	0.166	1		HCLS1	0.0139162	0.780593	0.41	0.293	1
																																			EXOSC1	8.20015e-05	0.935866	0.25	0.1	1		COX6B1	0.0141087	0.674322	0.526	0.43	1
																																			NIBAN1	8.22552e-05	0.722809	0.75	0.541	1		MXD4	0.014224	0.639069	0.449	0.322	1
																																			NAA38	8.32746e-05	0.891397	0.262	0.108	1		NAP1L4	0.014449	0.7128	0.41	0.298	1
																																			CDC37	8.41035e-05	0.728001	0.625	0.363	1		HLA-DQB1	0.0147106	0.761159	0.372	0.254	1
																																			PITPNB	9.43179e-05	0.983799	0.262	0.112	1		CTR9	0.014927	0.581915	0.308	0.197	1
																																			SLBP	9.52538e-05	0.961917	0.475	0.265	1		ACTR3	0.0149835	0.660589	0.462	0.353	1
																																			CKLF	9.91609e-05	0.878829	0.5	0.289	1		PYURF	0.0152808	0.642623	0.269	0.164	1
																																			HCLS1	9.92096e-05	0.761285	0.512	0.288	1		PSMD14	0.0154511	0.675181	0.282	0.179	1
																																			GPR108	9.99129e-05	0.91133	0.262	0.11	1		TGS1	0.0154991	0.78623	0.295	0.191	1
																																			CCDC12	0.000105093	0.728597	0.512	0.276	1		POMP	0.0164804	0.583211	0.526	0.4	1
																																			UTP11	0.000105449	0.80401	0.262	0.108	1		MTCH1	0.0165855	0.715081	0.346	0.238	1
																																			PPP1R16B	0.000105521	0.85982	0.375	0.188	1		DDX27	0.0167827	0.715992	0.359	0.249	1
																																			GABPB1-IT1	0.000106197	0.732518	0.412	0.201	1		NDUFS7	0.0171481	0.8439	0.295	0.197	1
																																			EP300	0.000107323	0.598449	0.412	0.197	1		ITSN2	0.0176366	0.603605	0.308	0.195	1
																																			SSNA1	0.000108271	0.720828	0.412	0.205	1		SNX2	0.0176756	0.861615	0.256	0.161	1
																																			CD4	0.000109211	0.598111	0.325	0.142	1		ANKRD44	0.0178702	0.733476	0.333	0.222	1
																																			DAD1	0.00010995	0.793579	0.525	0.296	1		ATP5F1A	0.0178864	0.595528	0.397	0.278	1
																																			SNRPF	0.00011308	0.733722	0.588	0.346	1		PHPT1	0.0178932	0.7638	0.308	0.196	1
																																			DPP7	0.000114189	0.779488	0.475	0.26	1		NOL7	0.0179119	0.717212	0.462	0.352	1
																																			POLR2E	0.000116771	0.626036	0.312	0.138	1		RBM5	0.0180498	0.601455	0.346	0.231	1
																																			TKT	0.000118434	0.835666	0.425	0.223	1		PSMC4	0.0223595	0.615788	0.308	0.203	1
																																			DCAF7	0.000118582	0.720597	0.262	0.109	1		NDUFV2	0.0226078	0.714553	0.526	0.447	1
																																			GIMAP7	0.000123332	0.917009	0.4	0.207	1		DNAJC7	0.0229178	0.61884	0.308	0.204	1
																																			PHPT1	0.000124343	0.964036	0.375	0.193	1		C17orf49	0.0231429	0.755967	0.321	0.229	1
																																			GBP2	0.000125631	0.604114	0.362	0.166	1		CRBN	0.0232733	0.650253	0.308	0.207	1
																																			YWHAQ	0.000127397	0.706055	0.762	0.55	1		NDUFB10	0.0233137	0.652451	0.385	0.276	1
																																			SEC11C	0.000127435	0.635975	0.412	0.201	1		SCAND1	0.0233756	0.613414	0.5	0.415	1
																																			FUBP1	0.000133595	0.591174	0.425	0.216	1		TMEM208	0.0234155	0.80958	0.269	0.173	1
																																			FDPS	0.000135531	1.06904	0.312	0.147	1		OSTF1	0.0249988	0.766686	0.372	0.27	1
																																			MPC1	0.000136704	0.853639	0.312	0.144	1		BLOC1S1	0.0257987	0.733892	0.359	0.256	1
																																			PSMB9	0.000138626	0.783276	0.412	0.221	1		PSAP	0.0262219	0.589878	0.41	0.304	1
																																			CSNK1G2	0.000138872	0.770793	0.462	0.251	1		SRI	0.0263404	0.663209	0.333	0.234	1
																																			CHMP2A	0.000139918	0.808445	0.375	0.188	1		NDUFB9	0.0265798	0.738145	0.372	0.277	1
																																			ORAI1	0.000140158	0.614635	0.575	0.332	1		TLK1	0.0270701	0.738778	0.256	0.166	1
																																			TNFSF14	0.000141355	0.763144	0.312	0.144	1		UFD1	0.0279897	0.761223	0.282	0.188	1
																																			RELB	0.000142297	0.76917	0.475	0.283	1		PSMA4	0.0286723	0.707705	0.295	0.198	1
																																			RAC2	0.000142629	0.684	0.675	0.469	1		MLLT6	0.0286762	0.778266	0.295	0.204	1
																																			BAX	0.000144872	0.682304	0.412	0.208	1		LRRC8C	0.0289986	0.661461	0.295	0.198	1
																																			MAP4K4	0.000148486	1.12637	0.35	0.181	1		NDUFA3	0.0290827	0.798661	0.256	0.169	1
																																			EIF4G1	0.000154909	0.830652	0.275	0.121	1		NSMCE3	0.0293328	0.710608	0.397	0.295	1
																																			STK10	0.000156484	0.880212	0.388	0.202	1		FAM174C	0.0293539	0.685805	0.269	0.179	1
																																			FAM174C	0.0001574	0.685474	0.362	0.175	1		C9orf16	0.0295059	0.87311	0.462	0.412	1
																																			TRPM7	0.000161258	0.89747	0.288	0.127	1		EMC3	0.0296005	0.582984	0.308	0.203	1
																																			NDUFA6	0.000163151	0.79469	0.537	0.307	1		ASXL1	0.0302295	0.703833	0.295	0.203	1
																																			TMEM208	0.000163998	0.907551	0.35	0.17	1		SEC11A	0.0307608	0.653257	0.397	0.298	1
																																			TANK	0.000165615	0.701449	0.562	0.349	1		POLR2J	0.0310312	0.870351	0.269	0.183	1
																																			TMEM126A	0.000166843	0.921234	0.3	0.139	1		MDH1	0.0311551	0.795485	0.256	0.166	1
																																			NGDN	0.000167104	0.852399	0.338	0.165	1		CLIC1	0.0312886	0.630017	0.628	0.636	1
																																			HBS1L	0.000167937	1.10839	0.288	0.131	1		PRDX5	0.0344938	0.595927	0.372	0.277	1
																																			AKIRIN2	0.000178872	0.622437	0.525	0.3	1		SLTM	0.0366335	0.684527	0.436	0.36	1
																																			NUDC	0.000182307	0.634556	0.5	0.264	1		PDAP1	0.0401644	0.737537	0.256	0.171	1
																																			DCAF13	0.000183851	0.889122	0.3	0.139	1		SNRPE	0.0402661	0.67995	0.295	0.211	1
																																			MRPL51	0.000187954	0.758085	0.388	0.203	1		STK24	0.0410195	0.696668	0.333	0.244	1
																																			ACTR2	0.000187987	0.61042	0.662	0.426	1		NEDD8	0.0420342	0.614468	0.385	0.311	1
																																			LAPTM5	0.00019214	0.594639	0.812	0.611	1		BRD4	0.043544	0.640208	0.423	0.348	1
																																			COMMD2	0.000192677	0.901325	0.275	0.124	1		ANKRD11	0.0515045	0.594506	0.487	0.387	1
																																			STK24	0.000196573	0.847219	0.438	0.24	1		LAT	0.0523919	0.810627	0.269	0.189	1
																																			MRPS12	0.00020129	0.857106	0.25	0.106	1		SIRT7	0.0572229	0.678623	0.282	0.198	1
																																			SYTL1	0.000201656	0.711157	0.375	0.191	1		TYMP	0.063419	0.913102	0.256	0.187	1
																																			PMVK	0.000202595	0.796811	0.25	0.106	1		NDUFAF8	0.0665188	0.585324	0.256	0.174	1
																																			HNRNPD	0.000208461	0.682128	0.613	0.384	1		NOP58	0.0728837	0.589187	0.436	0.363	1
																																			ROMO1	0.000212559	0.916122	0.388	0.211	1		TMEM160	0.0742682	0.629213	0.282	0.197	1
																																			COX19	0.000212667	0.929588	0.288	0.134	1		PCSK7	0.076328	0.794584	0.269	0.19	1
																																			TSPAN14	0.000215738	0.697391	0.412	0.209	1		WDR33	0.080083	0.619233	0.308	0.229	1
																																			FAM118A	0.00021621	0.697031	0.462	0.247	1		EIF3J	0.0805017	0.666252	0.423	0.363	1
																																			SARNP	0.00021879	0.785416	0.375	0.194	1		CYFIP2	0.0832622	0.834557	0.256	0.191	1
																																			TMEM147	0.0002194	0.845613	0.3	0.138	1		NDUFA12	0.0833768	0.728994	0.282	0.212	1
																																			LARP7	0.000221852	0.87439	0.362	0.191	1		EIF4H	0.0849846	0.593428	0.41	0.335	1
																																			RNF145	0.000227006	0.618231	0.425	0.218	1		RAPGEF6	0.0899248	0.632207	0.282	0.213	1
																																			CCSER2	0.000234014	0.625128	0.55	0.338	1		TRAPPC5	0.0914526	0.66836	0.269	0.199	1
																																			UQCRQ	0.000235118	0.630148	0.462	0.254	1		DUSP10	0.0915102	0.626403	0.359	0.288	1
																																			WASF2	0.000238614	0.652762	0.6	0.349	1		BAX	0.0918903	0.706167	0.282	0.213	1
																																			ANKLE2	0.000247784	0.925451	0.288	0.133	1		H2AFY	0.093029	0.816226	0.256	0.188	1
																																			MRPS18C	0.00025102	1.00743	0.262	0.118	1		CCNDBP1	0.0944126	0.749692	0.295	0.217	1
																																			FAM204A	0.000258317	0.863546	0.312	0.153	1		DCTN3	0.0965634	0.581553	0.295	0.225	1
																																			FERMT3	0.000258644	0.859628	0.275	0.124	1		CHST11	0.0997353	0.618744	0.282	0.211	1
																																			CYC1	0.000263837	0.655815	0.288	0.128	1		PCED1B-AS1	0.102687	0.640953	0.449	0.382	1
																																			ACAP1	0.000267906	0.647876	0.55	0.319	1		KRT10	0.10917	0.627437	0.385	0.319	1
																																			PQBP1	0.000285737	0.933691	0.362	0.189	1		PPP1R16B	0.110042	0.727414	0.256	0.193	1
																																			SIK3	0.000287837	0.824414	0.4	0.223	1		DOK2	0.141843	0.58037	0.269	0.212	1
																																			PRRC2B	0.000288121	0.848571	0.35	0.173	1		USF2	0.166697	0.642643	0.295	0.238	1
																																			SAFB	0.000295021	0.59383	0.4	0.201	1		ATP5PO	0.19239	0.612657	0.359	0.321	1
																																			SMIM10L1	0.00029905	0.919992	0.275	0.124	1		SNX6	0.194801	0.584154	0.333	0.268	1
																																			DSE	0.000299871	0.628289	0.262	0.115	1		PABPN1	0.217649	0.583866	0.256	0.211	1
																																			CLINT1	0.000301845	0.718634	0.388	0.199	1		NPC2	0.294075	0.588908	0.256	0.216	1
																																			MIEN1	0.000309693	0.762686	0.275	0.124	1
																																			COA4	0.000312778	0.823104	0.25	0.108	1
																																			IFI16	0.000319786	0.706574	0.525	0.313	1
																																			ITGAE	0.000326673	0.804237	0.362	0.188	1
																																			PDCD10	0.000331373	0.762134	0.362	0.179	1
																																			SH3KBP1	0.000335341	0.605601	0.475	0.264	1
																																			SKI	0.000335517	0.82357	0.512	0.298	1
																																			HSPA9	0.000340399	0.613633	0.738	0.489	1
																																			GSDMD	0.000340805	0.976303	0.25	0.112	1
																																			PSMB10	0.000347742	0.650093	0.325	0.154	1
																																			GIMAP4	0.000366899	0.784368	0.25	0.11	1
																																			WDR43	0.000369002	0.756837	0.262	0.118	1
																																			PCED1B-AS1	0.000374719	0.741452	0.588	0.377	1
																																			MRPS7	0.000379071	0.663643	0.338	0.162	1
																																			FAM102A	0.000381657	0.81527	0.412	0.239	1
																																			ZFP91	0.000386503	0.849573	0.375	0.199	1
																																			CERT1	0.000409268	0.658423	0.312	0.15	1
																																			MRFAP1L1	0.000415853	0.959009	0.288	0.137	1
																																			CPD	0.000422274	0.768785	0.312	0.152	1
																																			MAT2B	0.00042267	0.776985	0.262	0.119	1
																																			BICDL1	0.000422729	0.748341	0.362	0.19	1
																																			H2AFY	0.00042438	0.699439	0.362	0.184	1
																																			PELO	0.000438673	0.790111	0.262	0.119	1
																																			YIPF3	0.000443519	0.800823	0.275	0.127	1
																																			GARS	0.000445166	0.757926	0.25	0.109	1
																																			KIF20B	0.00045059	1.00323	0.25	0.114	1
																																			PPCS	0.000451622	0.651579	0.25	0.109	1
																																			CEBPD	0.000454279	0.775149	0.425	0.238	1
																																			TIAL1	0.000455184	0.718204	0.375	0.19	1
																																			MICOS13	0.000464673	0.804704	0.375	0.201	1
																																			PPM1G	0.00046812	0.650686	0.425	0.233	1
																																			RIPOR2	0.000469639	0.763411	0.325	0.161	1
																																			APH1A	0.00047707	0.711087	0.325	0.161	1
																																			POLR2F	0.000490798	0.72043	0.325	0.162	1
																																			SEPTIN11	0.000498531	0.858338	0.438	0.242	1
																																			UBR5	0.00053347	0.837329	0.288	0.136	1
																																			ARHGAP18	0.000552698	0.844991	0.312	0.155	1
																																			ARPC5	0.000561017	0.661775	0.525	0.318	1
																																			WDR83OS	0.000566502	0.710491	0.512	0.313	1
																																			RABIF	0.000570385	0.858692	0.288	0.14	1
																																			TRAPPC10	0.000572415	0.60479	0.338	0.164	1
																																			MBNL2	0.000579155	0.925792	0.262	0.122	1
																																			TES	0.000585004	0.870308	0.412	0.237	1
																																			DCTN3	0.000585516	0.771151	0.4	0.221	1
																																			SUMF2	0.000586148	0.969014	0.288	0.144	1
																																			IDH3B	0.000586811	0.806047	0.275	0.131	1
																																			RAB22A	0.000588933	0.612498	0.338	0.17	1
																																			C1orf35	0.000589597	1.10813	0.25	0.119	1
																																			MRPL47	0.000605663	0.653767	0.462	0.253	1
																																			MRPL33	0.00061039	0.765724	0.388	0.207	1
																																			PDE4A	0.000612266	0.952101	0.325	0.175	1
																																			SUPT16H	0.00065296	0.648878	0.3	0.144	1
																																			TIMP1	0.000669328	0.916798	0.425	0.242	1
																																			LAT	0.00066971	0.728093	0.35	0.186	1
																																			SNX9	0.000688716	0.600508	0.537	0.332	1
																																			SUN2	0.000720205	0.773745	0.388	0.208	1
																																			RIF1	0.000734382	0.690808	0.312	0.156	1
																																			SYNE1	0.000741338	0.636691	0.262	0.12	1
																																			FIS1	0.000752221	0.661936	0.412	0.228	1
																																			ETFB	0.000782118	0.912014	0.3	0.155	1
																																			APOL6	0.000803134	0.720815	0.388	0.215	1
																																			ZC3H15	0.000833139	0.594823	0.575	0.349	1
																																			GZMA	0.000847132	0.63478	0.488	0.306	1
																																			GPR132	0.00085776	0.716157	0.338	0.175	1
																																			CTSB	0.000883564	0.932261	0.35	0.196	1
																																			PSMB3	0.000890627	0.758856	0.488	0.315	1
																																			COX14	0.0008988	0.685004	0.4	0.219	1
																																			HDGF	0.000900264	0.778899	0.325	0.171	1
																																			MRPS22	0.000927535	0.755461	0.3	0.149	1
																																			NUDT21	0.000931358	0.602954	0.288	0.135	1
																																			PPP3CA	0.000956014	0.609046	0.388	0.209	1
																																			RAPGEF1	0.000960262	0.686815	0.275	0.132	1
																																			ZNF791	0.00099066	0.889716	0.25	0.118	1
																																			PPP6R3	0.00102183	0.727102	0.25	0.115	1
																																			ZNHIT1	0.00105618	0.915102	0.288	0.149	1
																																			ARL2BP	0.00109987	0.984079	0.262	0.129	1
																																			PTP4A2	0.00113268	0.582673	0.613	0.393	1
																																			UBL5	0.00115244	0.630068	0.688	0.503	1
																																			CWC15	0.00116285	0.637525	0.362	0.195	1
																																			RNF167	0.00116695	0.758871	0.275	0.136	1
																																			MBD2	0.00117498	0.58484	0.488	0.302	1
																																			MEAF6	0.00117926	0.698702	0.338	0.175	1
																																			COPS5	0.00118153	0.92927	0.288	0.147	1
																																			PAFAH1B1	0.00119152	0.681047	0.512	0.318	1
																																			MARCH7	0.00120168	0.607756	0.388	0.213	1
																																			VAMP5	0.00121748	0.665699	0.275	0.133	1
																																			PDCD2	0.00123352	0.754532	0.275	0.137	1
																																			TXNL1	0.00127206	0.591897	0.45	0.254	1
																																			PPP2R5E	0.00131593	0.937003	0.262	0.129	1
																																			NCOR1	0.00136385	0.677354	0.525	0.349	1
																																			SRI	0.00138699	0.670554	0.4	0.232	1
																																			CCDC88C	0.00140659	0.987265	0.312	0.172	1
																																			FABP5	0.00143984	0.680973	0.5	0.319	1
																																			PCMT1	0.00147642	0.600573	0.388	0.209	1
																																			EIF3I	0.00148518	0.651388	0.475	0.287	1
																																			KANSL1	0.00151439	0.63876	0.412	0.23	1
																																			ELK3	0.00153785	0.89391	0.325	0.176	1
																																			NCOA4	0.00154357	0.804805	0.25	0.121	1
																																			PSMD4	0.00161	0.600652	0.3	0.153	1
																																			SRPRA	0.00163615	0.84265	0.362	0.207	1
																																			CHMP4A	0.00164397	0.673825	0.375	0.212	1
																																			MRPL34	0.00168361	0.801984	0.25	0.122	1
																																			CHD8	0.00171922	0.587845	0.25	0.12	1
																																			PBX4	0.00173242	0.648483	0.425	0.252	1
																																			TRABD	0.00173376	0.805414	0.3	0.16	1
																																			LINC00513	0.00174967	0.819447	0.388	0.232	1
																																			ZC3H18	0.00175504	0.809986	0.35	0.196	1
																																			TSEN54	0.00175929	0.602771	0.262	0.13	1
																																			CEP350	0.00176069	0.652297	0.35	0.19	1
																																			AKAP17A	0.00186941	0.74086	0.275	0.141	1
																																			NUDT16L1	0.00190037	0.590441	0.262	0.129	1
																																			SMC4	0.00192391	0.855391	0.275	0.143	1
																																			DDX39A	0.00194992	0.992975	0.288	0.157	1
																																			EIF5A	0.00202553	0.588222	0.55	0.367	1
																																			S100A9	0.00202954	0.64964	0.25	0.129	1
																																			CDC40	0.00203889	0.66952	0.3	0.16	1
																																			CTDNEP1	0.00209832	0.834267	0.338	0.19	1
																																			LINC00963	0.0021521	0.722979	0.275	0.142	1
																																			RASGRP1	0.00225298	0.619262	0.288	0.149	1
																																			MAZ	0.00226905	0.613079	0.412	0.244	1
																																			ARHGAP45	0.00229959	0.640747	0.338	0.191	1
																																			MDH2	0.00234017	0.597936	0.362	0.202	1
																																			HAUS3	0.00251169	0.603465	0.312	0.167	1
																																			PRKDC	0.00269569	0.738151	0.312	0.169	1
																																			CDK11A	0.00273609	0.616912	0.312	0.163	1
																																			TMEM160	0.00274434	0.777354	0.338	0.195	1
																																			POLD4	0.00276642	0.707217	0.3	0.16	1
																																			SELENOH	0.00281036	0.614197	0.462	0.267	1
																																			PTPN7	0.0028593	0.715844	0.425	0.264	1
																																			SMC3	0.00288392	0.64084	0.388	0.224	1
																																			PSMC2	0.00300505	0.672823	0.275	0.142	1
																																			PSMA5	0.00301295	0.629084	0.338	0.191	1
																																			ARRB2	0.00302425	0.702171	0.25	0.127	1
																																			FAM214A	0.00305517	0.814278	0.25	0.127	1
																																			SYNRG	0.0032127	0.884585	0.275	0.149	1
																																			ACTR3	0.00329616	0.761011	0.525	0.351	1
																																			M6PR	0.00356056	0.608201	0.3	0.156	1
																																			POLR2B	0.00385765	0.596385	0.25	0.127	1
																																			OLA1	0.00400491	0.598749	0.25	0.127	1
																																			DR1	0.00404579	0.701565	0.288	0.159	1
																																			ADD1	0.00408231	0.614092	0.288	0.153	1
																																			LLPH	0.00436911	0.599536	0.338	0.195	1
																																			NRDC	0.00439776	0.929089	0.25	0.133	1
																																			TUT7	0.00440852	0.684936	0.288	0.157	1
																																			ATP6V0D1	0.00444511	0.623326	0.438	0.271	1
																																			LMO4	0.00460378	0.676186	0.325	0.184	1
																																			TTC14	0.00461684	0.825522	0.25	0.135	1
																																			ATXN2L	0.00506949	0.630147	0.275	0.149	1
																																			BAG3	0.00537609	0.954638	0.25	0.134	1
																																			TOR1AIP2	0.00594741	0.603675	0.3	0.17	1
																																			OTUB1	0.00602954	0.595137	0.325	0.186	1
																																			YWHAE	0.00611209	0.600707	0.55	0.378	1
																																			SERPINB1	0.00613007	0.603265	0.338	0.196	1
																																			ZRANB2	0.00685593	0.97792	0.275	0.155	1
																																			SMAP1	0.00703538	0.672565	0.288	0.161	1
																																			SUMO1	0.00729372	0.583183	0.488	0.314	1
																																			ATP5MC1	0.00774523	0.727945	0.25	0.137	1
																																			DOCK8	0.00775428	0.60185	0.4	0.25	1
																																			PIN1	0.00808275	0.645531	0.275	0.152	1
																																			SLC16A3	0.00847478	0.815767	0.3	0.178	1
																																			MYO1G	0.0090453	0.761974	0.288	0.165	1
																																			RAB5C	0.0102139	0.624991	0.4	0.26	1
																																			XRCC5	0.0106617	0.648588	0.537	0.377	1
																																			GTPBP4	0.0107447	0.635344	0.288	0.166	1
																																			DERL1	0.0130226	0.61289	0.375	0.238	1
																																			UBQLN1	0.013698	0.768656	0.275	0.16	1
																																			KLC1	0.0145251	0.595194	0.25	0.141	1
																																			ASH1L	0.0149088	0.757092	0.312	0.198	1
																																			ATXN1	0.0150374	0.590996	0.375	0.242	1
																																			CSNK2A2	0.0152762	0.639752	0.262	0.152	1
																																			SEPTIN2	0.0157159	0.581652	0.3	0.18	1
																																			NUMA1	0.0183277	0.628112	0.3	0.187	1
																																			MAP7D1	0.0200542	0.80789	0.3	0.181	1
																																			PHF20L1	0.0216801	0.680381	0.3	0.188	1
																																			MTHFD2	0.0232082	0.630997	0.312	0.202	1
																																			COX20	0.0238423	0.635517	0.362	0.242	1
																																			BIRC2	0.0288337	0.623392	0.325	0.209	1
																																			TMEM248	0.0299049	0.633553	0.25	0.153	1
																																			LRRC59	0.0344831	0.604022	0.275	0.174	1
																																			PGLS	0.035558	0.772193	0.25	0.163	1
																																			SDF2	0.050833	0.689696	0.275	0.18	1
																																			RTF2	0.0679117	0.59547	0.25	0.162	1
																																			CHD3	0.0693604	0.641966	0.25	0.171	1

## Sheet: Table S6
Table S7 Transcriptional similarity of the CSC cluster marker genes to cycling pre-B, G2M-phase, CLP, and pre-monocyte cells in healthy human bone marrow (ABC databases).
		SACC single-cell data							ABC single-cell data
cluster	gene	avg_logFC	p_val_adj	pct.1	pct.2		Gene	avg_logFC	p_val_adj	AUC_score	RNA_Cluster
10	ANLN	0.843417	0	0.732	0.116		CRHBP	0.948143	1.06651e-74	0.831013	HSC/MPP2
10	ANP32E	0.612128	1.94e-149	0.817	0.41		AVP	0.955404	2.78845e-47	0.768572	HSC/MPP2
10	ARL6IP1	0.825982	2.23e-133	0.952	0.809		CCR7	1.64417	7.52263e-76	0.788829	MLP
10	ASPM	0.615158	0	0.497	0.012		KCNK17	1.07289	1.20842e-48	0.761138	MLP
10	ATAD2	0.530331	0	0.595	0.104		HOPX	1.38151	1.66627e-48	0.816559	MLP
10	BIRC5	0.644799	0	0.609	0.017		CD52	1.19561	1.25851e-46	0.817327	MLP
10	CCNB1	0.691975	0	0.55	0.053		CD99	0.73002	5.38895e-44	0.809082	MLP
10	CCNB2	0.561727	0	0.503	0.022		CYTH4	0.842297	2.84211e-40	0.742233	MLP
10	CDC20	0.659269	0	0.511	0.06		LGMN	0.832785	1.16058e-36	0.690796	MLP
10	CDK1	0.556552	0	0.562	0.021		C10orf54	0.91478	1.75689e-36	0.777466	MLP
10	CENPE	0.581311	0	0.508	0.038		TSC22D1	1.11926	2.02098e-36	0.78224	MLP
10	CENPF	1.47627	0	0.796	0.06		LST1	0.968758	8.71302e-36	0.779497	MLP
10	CENPN	0.582086	0	0.711	0.129		JCHAIN	1.38631	1.32166e-33	0.736988	MLP
10	CENPU	0.631852	0	0.709	0.112		PRSS2	2.28929	6.13094e-32	0.716089	MLP
10	CENPW	0.607268	0	0.723	0.128		HOXA9	1.12368	4.1114e-31	0.758191	MLP
10	CKS1B	0.755755	1.48e-230	0.86	0.392		CORO1A	0.741321	4.00464e-29	0.75076	MLP
10	CKS2	0.515569	5.66e-128	0.763	0.36		SLC2A5	1.0291	9.67171e-27	0.73532	MLP
10	CLSPN	0.488465	0	0.518	0.041		HCST	0.887773	1.55915e-26	0.73775	MLP
10	DEK	0.584392	9.53e-133	0.913	0.698		SPINK2	1.11839	1.70784e-25	0.739507	MLP
10	DNMT1	0.481779	1.18e-156	0.748	0.303		PLP2	0.778258	3.05614e-23	0.72853	MLP
10	DTYMK	0.45706	6.19e-234	0.657	0.186		LPIN1	0.769339	3.24557e-22	0.72206	MLP
10	DUT	0.86005	1.31e-184	0.922	0.626		CARD19	0.724584	6.07698e-20	0.712111	MLP
10	FAM111B	0.465858	0	0.493	0.04		TYROBP	1.00236	1.85039e-17	0.6772	MLP
10	H2AFV	0.474706	3.81e-110	0.891	0.59		LTB	0.712448	3.13446e-16	0.6552	MLP
10	H2AFX	0.471643	6.66e-101	0.779	0.4		ID2	0.844337	1.67659e-15	0.68943	MLP
10	H2AFZ	0.846488	2.54e-217	0.957	0.81		ACY3	0.847758	1.23455e-12	0.609082	MLP
10	HELLS	0.535433	0	0.599	0.116		RUNX3	0.832083	1.17051e-06	0.629362	MLP
10	HIST1H1B	0.977743	0	0.548	0.033		KLF1	1.22881	1.38911e-112	0.933181	MEP2
10	HIST1H1C	0.760698	1.41e-107	0.732	0.388		BLVRB	1.96868	1.02403e-104	0.979578	MEP2
10	HIST1H1D	0.725314	3.67e-222	0.578	0.15		GATA1	1.23156	1.21242e-95	0.93136	MEP2
10	HIST1H4C	1.72048	6.33e-190	0.91	0.607		APOC1	2.0446	7.70282e-93	0.931445	MEP2
10	HIST2H2AC	0.519272	3.85e-103	0.524	0.203		TFR2	0.875262	8.82752e-93	0.892623	MEP2
10	HMGB1	0.827257	6.78e-259	0.996	0.949		CNRIP1	1.21116	3.72494e-91	0.910433	MEP2
10	HMGB2	1.16814	3.34e-269	0.909	0.481		PPP1R14A	0.847323	4.37078e-85	0.824136	MEP2
10	HMGB3	0.487502	4.73e-184	0.737	0.273		S100A6	1.61366	4.89414e-82	0.934799	MEP2
10	HMGN2	0.890645	3.76e-221	0.944	0.681		HBD	2.11427	1.35778e-81	0.925683	MEP2
10	KIF11	0.465537	0	0.535	0.022		FAM178B	0.824079	5.13085e-78	0.782366	MEP2
10	KIF20B	0.583013	0	0.63	0.119		ITGA2B	0.879795	1.06971e-77	0.886411	MEP2
10	KIF22	0.467256	9.93e-199	0.702	0.233		SMIM1	0.887691	1.16545e-77	0.835428	MEP2
10	KIF23	0.481503	0	0.538	0.038		TMEM14C	1.22461	1.22676e-74	0.913653	MEP2
10	MAD2L1	0.599017	0	0.676	0.065		FBXO7	0.901986	1.20974e-70	0.904079	MEP2
10	MCM7	0.613388	7.62e-250	0.769	0.247		PLIN2	1.2296	3.49019e-70	0.890996	MEP2
10	MDK	0.648101	3.21e-128	0.957	0.617		MPC2	1.12433	2.19888e-66	0.892225	MEP2
10	MKI67	1.10463	0	0.73	0.021		S100A4	1.30381	1.55276e-64	0.887288	MEP2
10	MXD3	0.489552	0	0.518	0.041		MINPP1	0.705049	3.16039e-64	0.851972	MEP2
10	MYC	0.520718	1.03e-57	0.878	0.613		EMP3	0.950914	3.53293e-62	0.878141	MEP2
10	NASP	0.490623	2.1e-100	0.902	0.667		TFRC	1.03438	1.20612e-57	0.865692	MEP2
10	NUCB2	0.781385	5.45e-174	0.933	0.593		HMBS	0.834168	2.26046e-55	0.825096	MEP2
10	NUCKS1	0.606249	9.3e-146	0.959	0.815		MPST	0.82296	3.01492e-55	0.850785	MEP2
10	NUSAP1	1.09556	0	0.786	0.06		FAM45A	0.74774	2.95195e-54	0.839751	MEP2
10	PCNA	0.729297	3e-203	0.754	0.283		REXO2	0.90147	3.82651e-52	0.846527	MEP2
10	PRC1	0.849868	0	0.739	0.096		SLC40A1	0.756014	1.96632e-51	0.83933	MEP2
10	PTMA	0.540345	3.37e-195	1	0.998		UROD	0.882041	5.89551e-51	0.845068	MEP2
10	PTTG1	0.847731	0	0.744	0.161		EPSTI1	0.854444	1.34953e-50	0.828413	MEP2
10	RAD21	0.523938	1.15e-109	0.888	0.6		TMEM14B	0.766639	5.78271e-50	0.842039	MEP2
10	RANBP1	0.539891	1.31e-120	0.857	0.539		PRDX2	0.949202	1.56532e-47	0.832397	MEP2
10	SMC2	0.636192	0	0.756	0.192		CST3	0.867281	7.40482e-47	0.828115	MEP2
10	SMC4	0.793098	0	0.772	0.221		PDCD4	0.739917	1.30422e-46	0.830492	MEP2
10	STMN1	1.17496	0	0.971	0.65		ATPIF1	0.871974	2.15268e-44	0.823841	MEP2
10	TK1	0.965222	0	0.777	0.1		CTNNBL1	0.747097	9.11079e-42	0.811642	MEP2
10	TMPO	0.65048	9.03e-214	0.79	0.31		NAA38	0.84751	5.25436e-41	0.811628	MEP2
10	TOP2A	1.22819	0	0.745	0.03		CA1	1.94856	1.73944e-39	0.78919	MEP2
10	TPX2	0.729179	0	0.618	0.026		HBB	2.17922	7.94083e-38	0.800085	MEP2
10	TUBB	1.00192	2.48e-239	0.937	0.673		AHSP	1.42545	3.48036e-36	0.756355	MEP2
10	TYMS	1.08833	0	0.818	0.088		DNPH1	0.729768	3.37397e-33	0.772148	MEP2
10	UBE2C	1.16663	0	0.741	0.031		CA2	0.93472	4.07703e-33	0.742951	MEP2
10	UBE2T	0.571153	0	0.63	0.053		MIF	0.863365	1.09317e-31	0.776352	MEP2
10	ZWINT	0.500932	0	0.615	0.056		ATP5G1	0.709498	1.0767e-29	0.767077	MEP2
							MYC	0.907492	1.46999e-29	0.766135	MEP2
							SLC25A37	0.841984	6.72162e-14	0.683913	MEP2
							POLR3K	0.751124	4.59836e-08	0.635739	MEP2
							ALAS2	0.839316	0.0028843	0.573363	MEP2
							MNDA	0.971819	9.59183e-102	0.838146	Neu
							CEBPD	1.01367	5.67551e-99	0.852711	Neu
							CSTA	0.926069	6.29522e-93	0.828938	Neu
							LYST	1.1458	1.1598e-92	0.908081	Neu
							AZU1	2.86269	9.25405e-85	0.921042	Neu
							IGFBP2	0.900054	2.1413e-84	0.785353	Neu
							LYZ	2.48624	4.02063e-82	0.92185	Neu
							SPI1	0.859376	3.79823e-81	0.892444	Neu
							CST7	1.28906	3.22313e-77	0.837753	Neu
							B4GALT5	0.776549	1.02604e-74	0.831952	Neu
							CFD	0.886645	1.69499e-73	0.809126	Neu
							FAM101B	1.02777	1.24629e-70	0.899323	Neu
							CTSG	1.8621	2.5311e-70	0.83764	Neu
							ELANE	3.18341	1.91845e-69	0.8984	Neu
							MPO	2.91664	2.82963e-69	0.907512	Neu
							FNDC3B	1.04345	1.90767e-68	0.844256	Neu
							MS4A3	0.853233	4.49752e-65	0.836259	Neu
							MCL1	1.26575	4.59252e-65	0.889537	Neu
							SRGN	1.61654	1.06519e-63	0.891487	Neu
							RNASE3	1.14125	1.53371e-61	0.768216	Neu
							SFPQ	1.04073	6.31207e-61	0.883128	Neu
							MYADM	0.878953	1.03639e-59	0.846877	Neu
							GNAS	0.838782	1.42447e-58	0.875998	Neu
							GNAI2	0.949993	4.41237e-57	0.869005	Neu
							CALR	1.27931	7.01607e-57	0.870728	Neu
							PRTN3	2.97348	8.71559e-56	0.826528	Neu
							RNASE2	1.6595	1.87587e-55	0.819884	Neu
							ADRBK1	0.982504	2.12591e-54	0.862037	Neu
							CSF3R	1.13434	2.23111e-54	0.861621	Neu
							RAB32	0.866543	1.95142e-53	0.822671	Neu
							HDGF	0.911656	5.92708e-53	0.855451	Neu
							EEF2	0.744083	9.63085e-52	0.854292	Neu
							TRIM28	0.924345	2.99857e-51	0.849104	Neu
							GPI	0.865436	1.0964e-50	0.847544	Neu
							CCDC88A	0.876797	8.14903e-50	0.843622	Neu
							C19orf43	0.757514	1.65401e-49	0.839287	Neu
							ZEB2	1.02337	8.7006e-49	0.842515	Neu
							LARP1	0.789853	4.896e-48	0.835674	Neu
							COTL1	0.901441	5.66513e-48	0.827838	Neu
							BAZ1A	0.896919	1.82805e-47	0.829227	Neu
							ZFAND5	0.932542	2.2458e-47	0.834875	Neu
							C1QTNF4	1.13977	2.81658e-47	0.803034	Neu
							CITED2	0.918797	4.04e-47	0.822908	Neu
							KHSRP	0.811161	1.17085e-46	0.821896	Neu
							CTBP1	0.720612	2.19012e-46	0.822273	Neu
							IRAK3	0.762694	4.58791e-46	0.824099	Neu
							PABPC4	0.863746	5.1408e-46	0.834313	Neu
							PABPN1	0.749943	5.14698e-46	0.825387	Neu
							PRAM1	0.807455	1.14567e-45	0.815376	Neu
							ACTN1	0.819301	1.72153e-45	0.818785	Neu
							JUND	1.39135	7.54926e-45	0.827058	Neu
							ZYX	0.783637	7.93278e-45	0.828543	Neu
							FAM120A	0.724358	9.94406e-45	0.81534	Neu
							RGCC	0.944289	1.16318e-44	0.746812	Neu
							DENND3	0.701808	1.69052e-44	0.799402	Neu
							IRF2BP2	0.736291	1.88263e-44	0.828222	Neu
							CANX	0.82618	8.72496e-44	0.827123	Neu
							VIM	0.862891	2.89424e-43	0.82536	Neu
							ACTR2	0.738738	2.9815e-43	0.824706	Neu
							MYO1F	0.744092	6.0509e-43	0.799826	Neu
							KCNAB2	0.702068	9.18344e-43	0.821101	Neu
							SEC63	0.744065	3.33604e-41	0.811202	Neu
							RREB1	0.728015	2.30703e-40	0.792104	Neu
							EIF3B	0.780415	8.83477e-40	0.798222	Neu
							HNRNPH1	0.754284	9.62955e-40	0.812566	Neu
							P4HB	0.945589	1.71059e-39	0.811262	Neu
							EMB	0.866222	1.72733e-39	0.803413	Neu
							YBX3	0.810319	1.25445e-38	0.806519	Neu
							EIF3A	0.814576	1.54483e-38	0.807746	Neu
							ANKRD11	0.749924	3.13633e-38	0.801718	Neu
							BZRAP1	0.867589	4.38449e-38	0.75187	Neu
							MBNL1	0.756313	4.41723e-38	0.806228	Neu
							HNRNPU	0.870764	4.44407e-38	0.805808	Neu
							FOSB	1.61684	6.61701e-38	0.800588	Neu
							HSP90B1	0.84258	7.44334e-38	0.805484	Neu
							NUFIP2	0.749285	1.59748e-37	0.796312	Neu
							APLP2	0.717852	2.06351e-37	0.803643	Neu
							MLEC	0.746258	1.66876e-36	0.787139	Neu
							NFKBIZ	0.925915	2.42294e-36	0.795637	Neu
							EGR1	1.30894	3.00667e-35	0.762554	Neu
							NKTR	0.725255	1.06392e-34	0.793219	Neu
							PTBP1	0.763496	2.61054e-34	0.790619	Neu
							SRM	0.732225	4.92826e-34	0.754927	Neu
							RBM25	0.73926	7.75101e-32	0.78166	Neu
							MGST1	0.821706	1.33651e-31	0.774994	Neu
							FAM46A	0.83263	9.68399e-31	0.761796	Neu
							DDX21	0.825708	2.34841e-30	0.774859	Neu
							NXF1	0.943075	5.3921e-27	0.755408	Neu
							H1FX	0.703084	5.98088e-27	0.756263	Neu
							SLC25A37	0.739445	7.24954e-26	0.745811	Neu
							CLEC11A	1.27677	2.05201e-24	0.744833	Neu
							KLF6	0.718724	5.2319e-23	0.742513	Neu
							PRSS57	0.747675	2.66361e-22	0.737939	Neu
							FOS	0.719432	2.27963e-19	0.724863	Neu
							HSPH1	0.87829	1.03738e-18	0.698287	Neu
							EREG	0.888151	1.54932e-17	0.711185	Neu
							JUN	0.791303	1.56898e-09	0.666433	Neu
							MMP9	0.760231	2.78118e-09	0.567054	Neu
							HSPA1B	0.903414	3.54999e-06	0.626025	Neu
							HSPA1A	0.749843	0.001494	0.61384	Neu
							SPC25	0.727699	4.23331e-87	0.814078	G2M
							TK1	1.33724	5.83129e-87	0.907181	G2M
							CDCA5	0.704084	1.8118e-86	0.845227	G2M
							ASF1B	0.833053	2.42874e-83	0.870522	G2M
							CENPM	0.990208	2.91987e-80	0.880105	G2M
							CKAP2L	0.780796	1.43868e-76	0.785686	G2M
							TYMS	1.40499	3.96437e-76	0.942763	G2M
							BIRC5	1.11721	4.57495e-76	0.871135	G2M
							UBE2C	1.49271	3.35471e-74	0.884992	G2M
							ESCO2	0.73107	5.91277e-74	0.776116	G2M
							AURKB	1.20442	9.54446e-74	0.843135	G2M
							ZWINT	0.9317	1.05793e-72	0.896573	G2M
							RRM2	1.15099	1.53787e-72	0.848431	G2M
							H2AFZ	1.2548	1.96652e-72	0.941549	G2M
							KIAA0101	1.27512	1.05883e-69	0.927353	G2M
							CKS1B	0.913218	2.89634e-69	0.905897	G2M
							RAD51AP1	0.71642	3.1997e-69	0.843259	G2M
							TOP2A	1.39559	4.26626e-68	0.875749	G2M
							CENPW	0.937016	4.99806e-67	0.883476	G2M
							CCNB2	0.953327	4.45959e-64	0.846827	G2M
							NUSAP1	1.54392	5.49465e-64	0.897797	G2M
							CDK1	0.750796	3.32792e-62	0.823269	G2M
							DUT	1.17756	6.88614e-62	0.908575	G2M
							GTSE1	0.829912	7.21538e-62	0.766422	G2M
							CENPU	0.863518	2.54627e-61	0.876374	G2M
							TUBB	1.16406	3.62327e-61	0.906914	G2M
							MKI67	1.04247	3.28742e-59	0.824572	G2M
							HMGB2	1.46478	1.32099e-57	0.895329	G2M
							STMN1	1.10185	1.25578e-56	0.892093	G2M
							CLSPN	0.937267	2.91735e-54	0.818363	G2M
							HMGN2	1.00942	1.55191e-53	0.881487	G2M
							CDKN3	0.98918	1.3404e-52	0.804302	G2M
							CENPF	1.22865	9.23089e-50	0.838913	G2M
							PCNA	1.01495	1.74416e-49	0.857949	G2M
							UBE2T	0.759956	2.21383e-49	0.823912	G2M
							TPX2	0.803668	4.20933e-48	0.806432	G2M
							MAD2L1	0.809587	1.93694e-47	0.8401	G2M
							HMGB1	0.809321	1.57807e-43	0.845842	G2M
							PRC1	0.797088	2.51341e-43	0.8138	G2M
							ATAD2	0.919279	3.44804e-42	0.830678	G2M
							TUBB4B	1.06705	4.03846e-41	0.831072	G2M
							SMC2	0.707616	1.72176e-40	0.812935	G2M
							RAN	0.741341	2.0627e-39	0.829918	G2M
							MCM7	0.786868	2.10631e-39	0.82859	G2M
							RANBP1	0.774265	2.13102e-39	0.824156	G2M
							TMPO	0.726063	1.23538e-38	0.822877	G2M
							MCM4	0.706039	1.02577e-36	0.80708	G2M
							CDC20	0.877681	2.05309e-36	0.734847	G2M
							LSM4	0.716648	1.36772e-34	0.807847	G2M
							PTTG1	1.21726	1.98617e-33	0.794038	G2M
							SMC1A	0.71771	7.16019e-33	0.794907	G2M
							HIST1H4C	1.46514	3.17732e-32	0.800307	G2M
							CKS2	0.827938	7.45226e-32	0.798573	G2M
							DNMT1	0.719477	8.2987e-32	0.797308	G2M
							HIST1H2AM	1.31019	8.77016e-32	0.794245	G2M
							HMMR	0.756936	5.80413e-31	0.705134	G2M
							SMC4	0.755632	1.28043e-26	0.77205	G2M
							HIST1H1B	0.914019	2.78894e-26	0.741923	G2M
							CCNB1	0.785018	1.11156e-21	0.714652	G2M
							HIST1H1D	0.829732	8.15205e-11	0.683903	G2M
							CYGB	1.2237	3.1496e-74	0.83017	B-NK1
							CD79A	1.52447	6.03764e-69	0.906623	B-NK1
							EBF1	0.852229	1.84992e-60	0.788031	B-NK1
							IL7R	1.10006	7.72734e-58	0.768945	B-NK1
							UMODL1	0.913428	2.48227e-53	0.763381	B-NK1
							LAT2	1.10489	1.16712e-51	0.879264	B-NK1
							DNTT	1.39251	1.80645e-51	0.874116	B-NK1
							HMGB1	0.825062	2.38188e-50	0.874944	B-NK1
							ACTG1	1.00465	1.28045e-49	0.872337	B-NK1
							CD99	1.16895	1.54588e-47	0.864806	B-NK1
							PAG1	0.913488	2.66859e-43	0.81046	B-NK1
							GLRX	1.15085	1.03166e-41	0.842162	B-NK1
							UHRF1	1.29015	3.44311e-41	0.823658	B-NK1
							ZCCHC7	1.29819	4.86878e-40	0.82659	B-NK1
							TMSB4X	0.828466	7.0559e-40	0.835662	B-NK1
							BLNK	1.03028	2.02987e-39	0.782608	B-NK1
							BAALC	1.18702	5.57722e-34	0.805315	B-NK1
							C5orf56	1.03082	7.77279e-31	0.787162	B-NK1
							VPREB1	0.865259	3.42052e-29	0.772268	B-NK1
							ADA	0.939377	2.85867e-28	0.782955	B-NK1
							JCHAIN	1.04407	3.7967e-23	0.727208	B-NK1
							IGLL1	1.03288	3.37415e-20	0.744705	B-NK1
							LTB	0.920673	8.18237e-20	0.692658	B-NK1
							P2RY14	0.923549	1.54028e-12	0.632426	B-NK1
							FBXW7	0.901009	2.38367e-08	0.642953	B-NK1
							P2RX1	0.75538	4.3837e-05	0.642651	B-NK1
							CRHBP	1.53389	6.70239e-65	0.911132	HSC/MPP1
							AVP	2.04932	1.4128e-54	0.882407	HSC/MPP1
							SELM	0.706158	4.36741e-53	0.689643	HSC/MPP1
							ALDH1A1	1.44924	4.69039e-42	0.842554	HSC/MPP1
							EIF1	0.824283	5.4293e-32	0.803659	HSC/MPP1
							MLLT3	0.81702	3.33612e-29	0.785249	HSC/MPP1
							BEX1	1.23193	5.40107e-27	0.761905	HSC/MPP1
							PCDH9	0.729359	2.57755e-26	0.733153	HSC/MPP1
							IDS	0.826866	3.49709e-25	0.76858	HSC/MPP1
							TFPI	0.831981	1.947e-21	0.742485	HSC/MPP1
							FTH1	0.982001	4.35958e-19	0.740117	HSC/MPP1
							HIST1H1C	0.851322	3.36651e-17	0.728436	HSC/MPP1
							AREG	1.39626	1.1754e-16	0.711143	HSC/MPP1
							HIST1H2BG	0.84775	1.72184e-15	0.717533	HSC/MPP1
							TM4SF1	0.70484	2.03793e-15	0.668793	HSC/MPP1
							CXCL8	2.19222	1.04036e-10	0.673579	HSC/MPP1
							TSC22D3	0.707093	8.79423e-10	0.681549	HSC/MPP1
							DDIT3	0.832424	1.59059e-07	0.659985	HSC/MPP1
							INSIG1	0.74772	0.00131584	0.623272	HSC/MPP1
							ARPP21	2.56209	1.0853e-112	0.933715	B-NK2
							AKAP12	1.93028	1.38737e-86	0.80504	B-NK2
							LCN6	1.56535	4.49142e-79	0.847539	B-NK2
							CD9	2.99318	3.28736e-73	0.93974	B-NK2
							CD79B	3.0274	6.63288e-70	0.994193	B-NK2
							DUSP26	0.901536	1.21929e-69	0.641826	B-NK2
							VPREB1	2.82409	1.59263e-69	0.983013	B-NK2
							SH2D4B	0.815293	5.99443e-65	0.674137	B-NK2
							VPREB3	3.47144	7.47249e-64	0.937401	B-NK2
							EBF1	1.20473	4.75592e-62	0.842906	B-NK2
							LAPTM5	1.81975	1.72563e-60	0.981378	B-NK2
							MME	1.59184	7.51596e-58	0.846254	B-NK2
							DNTT	2.47206	1.1577e-55	0.956669	B-NK2
							CD79A	1.9421	8.46197e-54	0.924244	B-NK2
							P4HA2	1.25814	3.38671e-53	0.695267	B-NK2
							C10orf10	2.44076	6.19125e-52	0.853031	B-NK2
							HMHB1	1.30103	4.54318e-51	0.705455	B-NK2
							NEIL1	1.82344	6.91179e-51	0.827827	B-NK2
							HLA-DRA	1.21196	1.05856e-47	0.929617	B-NK2
							CD74	1.16976	3.85516e-45	0.918487	B-NK2
							PAX5	0.760634	7.80875e-45	0.708361	B-NK2
							RAG1	1.13132	5.30299e-44	0.715281	B-NK2
							MZB1	1.8019	1.01338e-40	0.894635	B-NK2
							H3F3B	0.815725	3.69247e-35	0.871983	B-NK2
							CD24	1.59693	7.90933e-34	0.772775	B-NK2
							IGLL1	1.91439	3.52651e-32	0.855615	B-NK2
							RAG2	0.865569	6.96524e-32	0.646444	B-NK2
							KIAA0226L	0.947215	1.2897e-30	0.671503	B-NK2
							FCMR	1.08977	6.92158e-30	0.720828	B-NK2
							TOP2B	1.32629	3.03102e-29	0.840737	B-NK2
							CXCR4	1.68344	5.43724e-28	0.830876	B-NK2
							TMSB10	0.773674	5.4775e-27	0.829117	B-NK2
							PTPRE	1.58355	2.36768e-26	0.822597	B-NK2
							FHIT	1.42693	5.22162e-26	0.799925	B-NK2
							SSBP2	1.26042	1.49408e-24	0.814279	B-NK2
							RCSD1	1.09815	1.63054e-24	0.814066	B-NK2
							ID3	0.968094	5.38523e-24	0.686991	B-NK2
							TMEM243	1.35659	1.19086e-23	0.787326	B-NK2
							HPS4	1.38321	3.99055e-22	0.798216	B-NK2
							FXYD2	1.01078	9.8906e-22	0.665978	B-NK2
							SNX2	1.12769	3.5812e-21	0.793131	B-NK2
							ZCCHC7	1.39418	6.03854e-21	0.785009	B-NK2
							SON	0.803875	6.63319e-21	0.793228	B-NK2
							ARHGDIB	0.73094	1.78344e-20	0.790529	B-NK2
							GAB1	1.1458	1.809e-20	0.723784	B-NK2
							GNG11	1.34944	3.98787e-19	0.692848	B-NK2
							LAT2	0.93436	5.59568e-19	0.780699	B-NK2
							HLA-DPB1	0.752952	1.14265e-18	0.778894	B-NK2
							SOX4	0.986658	1.1973e-18	0.778765	B-NK2
							TCF4	0.922255	2.65492e-18	0.776086	B-NK2
							SH3BGRL3	0.774003	3.52305e-18	0.775666	B-NK2
							BLNK	1.18747	1.32533e-17	0.730106	B-NK2
							POU2AF1	0.727556	3.68701e-17	0.633925	B-NK2
							MDM2	0.956001	6.56099e-17	0.749483	B-NK2
							HHIP	0.869157	7.71923e-17	0.630744	B-NK2
							CD99	0.771265	1.4596e-16	0.764706	B-NK2
							TP53INP1	0.889806	2.04785e-16	0.74403	B-NK2
							KIAA1033	0.967082	5.30128e-16	0.758384	B-NK2
							MLXIP	1.28398	7.08283e-16	0.75588	B-NK2
							TSPAN14	1.24888	7.28189e-16	0.740882	B-NK2
							GNG7	1.26446	1.07255e-15	0.71676	B-NK2
							CD22	0.765733	1.10862e-15	0.673534	B-NK2
							SOCS2	1.03023	3.78568e-15	0.746114	B-NK2
							UTRN	1.22899	3.79093e-15	0.753076	B-NK2
							TLE4	1.11357	5.87739e-15	0.745375	B-NK2
							MAP1LC3B	1.02335	2.16921e-14	0.748723	B-NK2
							GLRX	1.29165	2.95055e-14	0.747754	B-NK2
							LHPP	1.26036	2.72453e-13	0.679834	B-NK2
							CD72	0.726939	3.27255e-13	0.639842	B-NK2
							TCF3	1.12138	8.85772e-13	0.72258	B-NK2
							ISG20	1.43305	2.49892e-12	0.697334	B-NK2
							LEF1	0.842398	2.90627e-12	0.629444	B-NK2
							SH2D3C	0.842468	9.87397e-12	0.712349	B-NK2
							HLA-DMA	0.929985	2.56052e-11	0.725568	B-NK2
							RASD1	0.870102	4.62909e-11	0.660508	B-NK2
							C5orf56	0.934007	9.67195e-11	0.713134	B-NK2
							NPY	0.801958	3.88653e-10	0.593818	B-NK2
							MEF2C	0.824006	4.20426e-10	0.715448	B-NK2
							MDM4	0.858808	8.5196e-10	0.712354	B-NK2
							CMTM7	1.12513	1.12505e-09	0.705448	B-NK2
							TBC1D10C	0.895723	1.56843e-09	0.69406	B-NK2
							BACH2	0.727932	2.08186e-09	0.621713	B-NK2
							44089	0.759334	2.63933e-09	0.708601	B-NK2
							BTG2	0.986378	3.1419e-09	0.693923	B-NK2
							ELK3	1.23169	4.98974e-09	0.699658	B-NK2
							HLA-DRB5	0.876889	6.33456e-09	0.702421	B-NK2
							LIMD2	0.852006	9.5748e-09	0.703793	B-NK2
							SMAD1	1.18188	1.17646e-08	0.660403	B-NK2
							HIST1H2AC	1.19003	1.31395e-08	0.693405	B-NK2
							MYLK	0.820526	1.83602e-08	0.644795	B-NK2
							NR3C1	0.929112	6.584e-08	0.692948	B-NK2
							MTF2	0.828551	1.27062e-07	0.693408	B-NK2
							QRSL1	1.16795	1.35842e-07	0.67861	B-NK2
							JMJD1C	0.877855	1.57998e-07	0.692301	B-NK2
							SLC38A1	0.815899	4.45636e-07	0.685444	B-NK2
							SPTBN1	0.875081	7.41019e-07	0.68373	B-NK2
							PXDN	0.738071	7.4125e-07	0.614961	B-NK2
							FOXO1	0.865582	7.5286e-07	0.634305	B-NK2
							PPP3CC	0.874992	9.08259e-07	0.637286	B-NK2
							ARID5A	0.825743	9.52373e-07	0.675861	B-NK2
							HLA-DMB	0.946709	1.08722e-06	0.671938	B-NK2
							HLA-DQB1	0.70416	2.09083e-06	0.676061	B-NK2
							DUSP1	0.814528	2.79672e-06	0.680524	B-NK2
							TRIM38	0.918793	3.13297e-06	0.674451	B-NK2
							MPP1	0.858361	3.9228e-06	0.678157	B-NK2
							TNFRSF21	0.81542	5.97497e-06	0.622815	B-NK2
							SLC44A2	0.837492	6.29733e-06	0.668019	B-NK2
							SCHIP1	0.843974	7.63718e-06	0.613814	B-NK2
							ENG	0.840306	1.07694e-05	0.659773	B-NK2
							HIST1H1D	0.894901	1.85089e-05	0.669979	B-NK2
							C17orf62	0.772217	2.84611e-05	0.663419	B-NK2
							STAG3	0.768917	5.16085e-05	0.598216	B-NK2
							APBB1IP	0.965442	5.18919e-05	0.664501	B-NK2
							CD69	1.22041	7.9801e-05	0.662622	B-NK2
							FAM26F	1.07352	0.000101697	0.659601	B-NK2
							EZR	1.16045	0.000118732	0.662032	B-NK2
							VAMP2	0.71621	0.000119621	0.663089	B-NK2
							FAM53B	0.812018	0.000137234	0.62135	B-NK2
							CMTM8	0.919577	0.000143845	0.596811	B-NK2
							ADD3	0.849866	0.000461836	0.653074	B-NK2
							HLA-DOA	0.863867	0.00180574	0.617457	B-NK2
							CIITA	0.717524	0.00294559	0.624829	B-NK2
							PDE4B	0.94447	0.0039798	0.616653	B-NK2
							ADA	0.778198	0.00540698	0.642641	B-NK2
							PSMB9	0.803507	0.0074351	0.641806	B-NK2
							RIMKLB	0.830518	0.0132962	0.63312	B-NK2
							SYNE3	0.743339	0.014828	0.603333	B-NK2
							ARID5B	0.930745	0.0203711	0.612135	B-NK2
							VDAC1	0.837062	0.0241799	0.635307	B-NK2
							ST3GAL6	0.705117	0.0295688	0.616245	B-NK2
							PIK3CD	0.728472	0.0418853	0.624849	B-NK2
							PDLIM1	1.32931	9.39847e-39	0.868859	MEP1
							ITGA2B	1.40424	3.65433e-36	0.848144	MEP1
							RGS18	0.991184	5.20457e-35	0.822163	MEP1
							RNF130	0.947954	2.97732e-34	0.872072	MEP1
							FCER1A	1.48623	6.03399e-34	0.851457	MEP1
							GATA1	0.757762	4.01224e-33	0.837103	MEP1
							TPM1	0.772155	1.81349e-30	0.801869	MEP1
							SLC40A1	0.818875	1.365e-28	0.834448	MEP1
							PKIG	0.871737	6.28489e-27	0.826918	MEP1
							FERMT3	0.788627	1.29296e-26	0.828778	MEP1
							CTNNBL1	0.730653	3.81585e-24	0.81393	MEP1
							DAD1	1.1036	1.3225e-22	0.80758	MEP1
							LIMS1	0.805408	6.28731e-22	0.802215	MEP1
							DTD1	0.731999	1.48833e-21	0.790127	MEP1
							TMEM246	0.707118	1.21384e-20	0.732475	MEP1
							MGLL	0.926315	1.69981e-20	0.788258	MEP1
							S100A4	0.791131	9.63064e-19	0.782967	MEP1
							NAA38	0.702477	3.05803e-18	0.779435	MEP1
							CNRIP1	0.857983	7.38848e-18	0.748264	MEP1
							PLEK	1.46321	5.23217e-16	0.762739	MEP1
							RSU1	0.772478	4.10058e-14	0.745237	MEP1
							HBD	0.871589	2.28276e-13	0.740093	MEP1
							KIF2A	0.740464	8.80878e-13	0.736066	MEP1
							PF4	0.959274	0.00411683	0.562712	MEP1
							PRG2	1.54163	5.2039e-49	0.775404	EBM
							BACE2	1.0274	1.19778e-42	0.736662	EBM
							ANGPT2	1.17071	4.46376e-35	0.778952	EBM
							MS4A3	2.13699	5.73588e-34	0.905957	EBM
							SLC45A3	1.3602	6.81329e-33	0.842431	EBM
							HDC	2.98409	1.68955e-29	0.8874	EBM
							GATA2	2.16733	3.33853e-29	0.935751	EBM
							SRGN	1.79664	1.15123e-25	0.919614	EBM
							ALOX5AP	1.44379	2.85283e-25	0.805169	EBM
							IKZF2	0.931854	1.55861e-24	0.772376	EBM
							CSF2RB	1.80107	1.82005e-24	0.872174	EBM
							LMO4	2.15647	1.16201e-23	0.888999	EBM
							CLC	3.87806	1.55161e-23	0.867104	EBM
							CCDC88A	1.19794	1.72753e-21	0.882501	EBM
							FAM46A	1.30642	3.20995e-21	0.863701	EBM
							CERKL	1.1539	1.96711e-20	0.877163	EBM
							MS4A2	2.06499	2.85948e-19	0.726731	EBM
							ANXA1	1.3143	2.93158e-19	0.868797	EBM
							FAM101B	1.55479	4.20507e-19	0.856641	EBM
							EEF2	0.73817	3.47585e-18	0.859691	EBM
							PABPC4	0.874405	3.96702e-18	0.858436	EBM
							TPSAB1	0.861946	7.33926e-18	0.680081	EBM
							KCNH2	0.896438	2.81214e-17	0.750421	EBM
							CD84	1.02685	1.23566e-16	0.820599	EBM
							GNAQ	1.10253	1.90451e-16	0.833903	EBM
							ERN1	0.861399	4.66374e-16	0.752131	EBM
							GALC	1.04503	6.93835e-16	0.768676	EBM
							EREG	1.4271	7.7384e-16	0.832325	EBM
							GNAS	0.768281	1.13755e-15	0.837204	EBM
							RUNX1	1.13916	1.18446e-15	0.833988	EBM
							CPA3	1.51468	1.64083e-15	0.808554	EBM
							P4HB	1.06012	1.90396e-15	0.834728	EBM
							UGGT1	0.96755	2.16168e-15	0.814798	EBM
							TPSB2	1.56769	2.82043e-15	0.723872	EBM
							IRF2BP2	1.05786	3.19385e-15	0.831683	EBM
							VAT1	0.73531	1.60733e-14	0.794604	EBM
							HNRNPA0	0.717202	2.09265e-14	0.809273	EBM
							CXCR4	1.16341	3.04618e-14	0.820089	EBM
							EDEM3	0.748011	3.3966e-14	0.788504	EBM
							MYB	0.965106	6.78994e-14	0.818834	EBM
							NT5DC2	0.851764	1.38201e-13	0.735033	EBM
							COTL1	0.773953	1.90263e-13	0.803178	EBM
							MLEC	0.836213	2.12332e-13	0.801706	EBM
							CITED2	0.938108	2.87606e-13	0.799495	EBM
							FNDC3B	0.829919	3.79937e-13	0.765882	EBM
							BTG1	1.05948	7.19326e-13	0.805777	EBM
							GLTSCR2	0.793358	8.14308e-13	0.809388	EBM
							LTBP1	0.704488	8.42549e-13	0.681	EBM
							HNRNPH1	0.757829	2.08669e-12	0.805628	EBM
							LMAN1	0.979716	4.27066e-12	0.800724	EBM
							OGT	0.848335	6.5833e-12	0.798653	EBM
							FOSL2	1.01337	9.29514e-12	0.754377	EBM
							BOD1L1	0.881334	1.23999e-11	0.789381	EBM
							CALR	0.759018	1.47479e-11	0.796866	EBM
							PIKFYVE	0.709504	1.69984e-11	0.785221	EBM
							TRIM28	0.788134	2.29543e-11	0.791873	EBM
							ZEB2	0.743784	3.31404e-11	0.791503	EBM
							ACIN1	0.709465	3.44394e-11	0.785914	EBM
							HNRNPLL	0.718757	4.63005e-11	0.726739	EBM
							GSE1	0.865994	5.29858e-11	0.782261	EBM
							GNAI2	0.711473	8.56347e-11	0.786943	EBM
							CREB3L2	0.706645	2.02963e-10	0.765469	EBM
							CANX	0.795754	2.3477e-10	0.783962	EBM
							ADRBK1	0.801548	2.83446e-10	0.782482	EBM
							TNRC18	0.850009	4.96142e-10	0.763359	EBM
							DENND1B	0.738761	5.63119e-10	0.749741	EBM
							ITPR2	0.816997	5.79852e-10	0.763317	EBM
							RNASE2	2.04113	2.25687e-09	0.738542	EBM
							JUND	0.836884	4.55276e-09	0.76646	EBM
							RBM26	0.72319	5.1236e-09	0.76586	EBM
							SRSF11	0.747886	9.58539e-09	0.765877	EBM
							NKTR	0.873478	1.49382e-08	0.763598	EBM
							GLUL	1.10999	2.45136e-08	0.761003	EBM
							GK5	0.721243	3.62597e-08	0.705239	EBM
							H1FX	0.792601	7.61786e-08	0.750676	EBM
							LPCAT2	0.790066	7.99423e-08	0.737942	EBM
							ACSL4	0.975428	9.0134e-08	0.729266	EBM
							BPTF	0.856415	1.15743e-07	0.751229	EBM
							SNRNP70	0.804066	1.54636e-07	0.739159	EBM
							TET2	0.833293	1.80146e-07	0.741698	EBM
							FAM120A	0.71492	2.08255e-07	0.738397	EBM
							RIF1	0.730192	3.24383e-07	0.7465	EBM
							ANKRD11	0.738778	3.77101e-07	0.742514	EBM
							CLINT1	0.709625	4.31067e-07	0.745466	EBM
							SNX5	0.794885	5.46144e-07	0.742144	EBM
							HGF	0.726291	5.7251e-07	0.70401	EBM
							ACTN1	0.744256	8.98575e-07	0.73146	EBM
							PTPN7	0.708593	1.19106e-06	0.729112	EBM
							ACSM3	0.736529	1.81943e-06	0.70119	EBM
							CDK6	0.766685	2.27863e-06	0.73656	EBM
							FAM117A	0.783644	2.43026e-06	0.730546	EBM
							FCER1A	1.31994	2.53833e-06	0.723847	EBM
							FAM129A	0.84141	2.77102e-06	0.71096	EBM
							NR4A3	0.735828	3.00982e-06	0.601826	EBM
							BRD4	0.704626	1.12932e-05	0.723996	EBM
							GOLGA8B	0.739746	1.22498e-05	0.724561	EBM
							MADD	0.735202	2.25737e-05	0.701892	EBM
							C1orf186	0.749753	2.78605e-05	0.670401	EBM
							KIT	0.772791	3.51733e-05	0.705822	EBM
							AKAP17A	0.755529	4.00677e-05	0.704121	EBM
							RFX8	0.70293	4.91836e-05	0.644384	EBM
							RAD21	0.727115	5.0446e-05	0.717718	EBM
							HPGD	0.721702	0.000126501	0.600359	EBM
							HERC1	0.773848	0.000152791	0.708289	EBM
							NFATC2IP	0.708023	0.000299375	0.689617	EBM
							UNC13D	0.706392	0.000478323	0.695993	EBM
							SEMA4D	0.864628	0.000483055	0.687618	EBM
							PDZD8	0.72264	0.000491882	0.696422	EBM
							ITM2A	0.798115	0.000804864	0.699842	EBM
							ADAM8	0.856095	0.00162697	0.674778	EBM
							PTCD3	0.747947	0.00377287	0.687644	EBM
							TFRC	0.799804	0.00465246	0.688503	EBM
							PLIN2	0.77911	0.01042	0.677755	EBM
							SPIB	1.60985	5.25827e-49	0.805166	MD
							TGFBI	1.02581	1.46262e-47	0.733817	MD
							LILRA4	0.808424	5.00183e-46	0.681644	MD
							MPEG1	1.42064	1.27314e-45	0.785382	MD
							LILRB4	0.895987	1.8318e-35	0.729427	MD
							IRF8	2.41192	7.29824e-31	0.951493	MD
							PLD4	1.49249	2.29876e-30	0.901215	MD
							CYBB	0.760495	5.32851e-28	0.80761	MD
							GPR183	1.12869	1.5598e-27	0.745917	MD
							SAMHD1	1.66778	2.50743e-25	0.822283	MD
							RNASE6	1.18122	4.74221e-23	0.782632	MD
							LSP1	1.28369	6.86838e-23	0.928944	MD
							FAM129C	1.18394	1.30374e-22	0.775843	MD
							CCDC50	1.40622	3.27041e-22	0.854769	MD
							LGALS1	2.14042	1.07181e-20	0.898846	MD
							FCER1G	1.29933	2.57378e-19	0.819764	MD
							BLNK	0.796114	3.57812e-19	0.838888	MD
							C12orf75	1.24359	6.00312e-18	0.837078	MD
							RUNX2	1.18326	8.37815e-18	0.857435	MD
							AFF3	0.760662	4.52085e-17	0.813649	MD
							UGCG	1.63453	1.87043e-16	0.776361	MD
							ARL4C	0.758313	4.65398e-16	0.751549	MD
							TYROBP	0.798691	4.57843e-15	0.815515	MD
							CST3	1.42279	1.20249e-12	0.830772	MD
							LCP1	0.8612	2.09246e-12	0.832271	MD
							CRIP1	0.756628	4.95487e-12	0.731595	MD
							IRF7	1.17743	7.84659e-12	0.75179	MD
							MAPKAPK2	0.993386	3.1796e-11	0.780223	MD
							PLAC8	1.20762	4.38819e-11	0.817355	MD
							VIM	0.706619	5.74014e-11	0.816028	MD
							CAPG	0.75159	9.85853e-11	0.80247	MD
							CORO1A	0.810655	2.24459e-10	0.80416	MD
							PLP2	0.785957	2.91853e-10	0.8059	MD
							ITM2C	0.868162	9.64793e-10	0.79896	MD
							DPYSL2	0.748838	1.19815e-09	0.779504	MD
							FYB	0.732353	2.20075e-09	0.742246	MD
							HLA-DMB	0.702457	2.83894e-09	0.775415	MD
							SFT2D2	0.703419	2.85728e-09	0.770814	MD
							ERP29	0.746215	1.12339e-08	0.787092	MD
							PIK3AP1	0.802473	1.20852e-06	0.733541	MD
							TCF4	0.903778	2.85645e-06	0.755647	MD
							JCHAIN	1.15633	4.35493e-05	0.707688	MD
							ANXA2	0.835136	0.000167884	0.681961	MD
							TOP2A	1.05088	0.000479379	0.694885	MD
							TMPO	0.766535	0.000623374	0.717695	MD
							RGS2	0.84353	0.00645614	0.681332	MD
							MKI67	1.10672	0.0193993	0.657601	MD
							IL4R	1.46403	3.12836e-84	0.852904	Naive B
							ADAM28	1.31134	1.24849e-82	0.842066	Naive B
							FCER2	1.27338	7.62429e-74	0.824182	Naive B
							CD83	1.04148	1.56209e-60	0.812956	Naive B
							COL19A1	1.04058	2.28874e-55	0.728505	Naive B
							HVCN1	1.00176	1.04294e-52	0.785657	Naive B
							CCR7	1.11974	7.57586e-52	0.727325	Naive B
							SELL	0.98586	1.19508e-50	0.775548	Naive B
							CD69	1.00213	1.65077e-50	0.789669	Naive B
							BIRC3	0.873501	6.85834e-46	0.774092	Naive B
							PLPP5	0.814361	4.78545e-38	0.743515	Naive B
							BTG1	0.702207	2.55794e-35	0.744604	Naive B
							43891	0.872738	1.32082e-29	0.704168	Naive B
							TMEM154	0.733006	1.41788e-23	0.687953	Naive B
							CD40	0.712026	7.00528e-21	0.676415	Naive B
							ADK	0.873225	5.36473e-17	0.658442	Naive B
							CNTNAP2	0.79939	1.39732e-16	0.60883	Naive B
							PDE4B	0.701804	3.53024e-16	0.667595	Naive B
							SMAP2	0.714541	1.86168e-15	0.660423	Naive B
							C1orf162	0.734247	2.29278e-15	0.645012	Naive B
							PCDH9	1.47313	4.37185e-82	0.870021	Pre-B/Regulatory B
							TCL1A	1.32928	1.73183e-80	0.873831	Pre-B/Regulatory B
							CD79B	0.871023	2.82587e-60	0.825241	Pre-B/Regulatory B
							BMP3	1.0535	1.54895e-55	0.714852	Pre-B/Regulatory B
							BCL7A	1.07091	3.2354e-54	0.806606	Pre-B/Regulatory B
							NEIL1	1.0928	6.29339e-53	0.795779	Pre-B/Regulatory B
							CCDC191	1.44683	1.47924e-51	0.769028	Pre-B/Regulatory B
							HCK	1.09909	2.62307e-51	0.759563	Pre-B/Regulatory B
							ACSM3	1.46318	7.67147e-51	0.735015	Pre-B/Regulatory B
							SOX4	1.02166	1.35457e-38	0.758137	Pre-B/Regulatory B
							AFF3	0.914037	2.90841e-38	0.760579	Pre-B/Regulatory B
							HRK	1.14801	2.11922e-36	0.714882	Pre-B/Regulatory B
							KIAA0226L	0.785646	4.51749e-34	0.745193	Pre-B/Regulatory B
							DNMT3B	0.803996	6.55305e-34	0.634771	Pre-B/Regulatory B
							CD24	1.01771	7.20425e-34	0.745301	Pre-B/Regulatory B
							BACH2	0.889691	1.10273e-30	0.730836	Pre-B/Regulatory B
							LAMP5	1.00688	1.36846e-30	0.633576	Pre-B/Regulatory B
							APBB2	0.805102	7.15524e-29	0.658535	Pre-B/Regulatory B
							ADAM23	0.703634	9.17156e-29	0.644699	Pre-B/Regulatory B
							NSMCE1	1.50333	1.84533e-28	0.706944	Pre-B/Regulatory B
							CDC25B	1.01469	1.31298e-27	0.696567	Pre-B/Regulatory B
							ZEB2	0.839603	5.08175e-27	0.716028	Pre-B/Regulatory B
							WASF1	0.922023	6.41336e-27	0.668448	Pre-B/Regulatory B
							SYK	0.784761	1.23268e-26	0.719096	Pre-B/Regulatory B
							HIST1H1C	1.26405	3.25099e-26	0.71008	Pre-B/Regulatory B
							TFDP2	0.867348	3.57149e-25	0.692298	Pre-B/Regulatory B
							CCDC112	1.02586	6.53165e-25	0.679766	Pre-B/Regulatory B
							CDHR3	0.808568	6.36965e-24	0.626377	Pre-B/Regulatory B
							HIST1H2AC	0.949571	1.96809e-22	0.682117	Pre-B/Regulatory B
							GAS7	0.961785	4.90279e-22	0.642324	Pre-B/Regulatory B
							YBX3	0.720516	1.50622e-21	0.6958	Pre-B/Regulatory B
							AEBP1	0.706248	5.51615e-20	0.662829	Pre-B/Regulatory B
							SPTBN1	0.822883	2.15588e-18	0.683531	Pre-B/Regulatory B
							DTX1	0.936166	3.17525e-18	0.650398	Pre-B/Regulatory B
							ZNF106	0.846809	2.21795e-17	0.678535	Pre-B/Regulatory B
							KANK2	0.842771	4.8506e-17	0.628547	Pre-B/Regulatory B
							HIP1	0.809261	5.25799e-15	0.636947	Pre-B/Regulatory B
							THUMPD1	0.927715	3.58722e-13	0.653086	Pre-B/Regulatory B
							TIFA	0.774504	3.45437e-11	0.641689	Pre-B/Regulatory B
							LHPP	0.830765	5.44855e-11	0.626395	Pre-B/Regulatory B
							PPP1R14A	0.745644	1.07325e-09	0.617634	Pre-B/Regulatory B
							STIM2	0.75908	1.29428e-09	0.630295	Pre-B/Regulatory B
							RGS16	0.967702	2.67747e-09	0.609653	Pre-B/Regulatory B
							DDX54	0.956045	5.21532e-09	0.616097	Pre-B/Regulatory B
							EMP2	0.735799	1.65617e-07	0.573559	Pre-B/Regulatory B
							LDLRAD4	0.755347	1.53204e-06	0.60676	Pre-B/Regulatory B
							RP1-34B20.21	0.73499	5.81788e-05	0.581049	Pre-B/Regulatory B
							REXO2	0.972844	0.000614795	0.597456	Pre-B/Regulatory B
							HIST1H2BG	0.738538	0.0289726	0.578505	Pre-B/Regulatory B
							FAM129C	0.967319	2.12202e-33	0.787259	Immature B
							MYO1C	0.990686	4.92231e-21	0.712625	Immature B
							JUND	0.812111	8.71143e-15	0.699773	Immature B
							ATP2A3	0.744869	1.08786e-14	0.69595	Immature B
							EGR1	0.992371	1.69223e-12	0.678816	Immature B
							S100A12	1.4846	3.72087e-09	0.587919	Immature B
							CCL4	0.967712	1.06982e-08	0.630015	Immature B
							LYZ	1.39538	4.86492e-08	0.608748	Immature B
							S100A9	2.44589	9.18734e-08	0.630983	Immature B
							TTN	0.782735	1.48589e-07	0.646116	Immature B
							CXCL8	1.98787	1.9116e-06	0.616659	Immature B
							RGS2	0.966182	7.90085e-06	0.636957	Immature B
							NR4A1	0.80577	1.41613e-05	0.61277	Immature B
							MMP9	1.23431	2.14641e-05	0.564243	Immature B
							PEG10	0.77809	0.000138553	0.583267	Immature B
							S100A8	2.15636	0.00086407	0.600848	Immature B
							CSF3R	0.888753	0.00280183	0.564508	Immature B
							LTF	1.19738	0.00870545	0.562824	Immature B
							TNFRSF13B	0.749299	4.65667e-33	0.722865	Memory B
							GPR183	1.27313	2.90166e-30	0.729999	Memory B
							CLECL1	0.889546	3.79097e-27	0.675983	Memory B
							AIM2	0.746064	8.95518e-20	0.667825	Memory B
							TTI2	0.834875	7.06661e-19	0.727008	Memory B
							ITGB1	0.851219	1.9212e-14	0.682944	Memory B
							KLF6	0.737485	3.31116e-14	0.704236	Memory B
							AHNAK	0.721446	9.77344e-12	0.663514	Memory B
							CRIP1	0.821072	2.34654e-10	0.666261	Memory B
							JUN	0.883593	4.06692e-09	0.670748	Memory B
							MARCKS	0.717585	1.05689e-08	0.652159	Memory B
							FOSB	1.13601	4.43717e-06	0.644236	Memory B
							SLAMF7	0.820519	0.00030206	0.597389	Memory B
							EGR1	0.792927	0.00522885	0.614093	Memory B
							SMIM3	1.67149	6.86367e-86	0.859733	Pro-B
							ERG	1.38833	6.56928e-85	0.792954	Pro-B
							C10orf10	2.29092	1.02521e-80	0.842734	Pro-B
							DNTT	2.80764	1.70216e-71	0.890475	Pro-B
							ARPP21	1.95544	3.53894e-66	0.857601	Pro-B
							LCN6	1.08685	5.08686e-65	0.71624	Pro-B
							SOCS2	1.28118	3.22247e-64	0.770811	Pro-B
							VPREB1	2.15705	3.10389e-63	0.875058	Pro-B
							AKAP12	1.52943	8.91344e-61	0.822359	Pro-B
							CD34	1.1368	8.61082e-57	0.71636	Pro-B
							CD99	1.92842	1.04445e-56	0.874031	Pro-B
							EGFL7	0.871406	5.05575e-55	0.713636	Pro-B
							RPS4Y2	1.63338	1.49707e-52	0.712593	Pro-B
							GBP4	1.1994	4.82432e-52	0.777023	Pro-B
							VPREB3	1.39147	6.33943e-52	0.868792	Pro-B
							ELK3	1.41044	1.18108e-51	0.814197	Pro-B
							ENG	1.00576	2.93178e-51	0.727422	Pro-B
							RAG1	1.26633	4.1406e-50	0.754376	Pro-B
							HPS4	1.40408	1.06317e-48	0.822961	Pro-B
							HMHB1	1.33084	3.43745e-48	0.705914	Pro-B
							CD9	1.83457	4.4889e-48	0.835182	Pro-B
							SCHIP1	0.915345	3.53097e-47	0.648186	Pro-B
							LAPTM5	0.861649	8.62889e-47	0.851024	Pro-B
							MME	1.20741	3.38303e-44	0.796017	Pro-B
							IGLL1	1.91238	1.37396e-43	0.824881	Pro-B
							GNG11	1.34312	5.4346e-42	0.748548	Pro-B
							MPP1	1.14205	5.43665e-42	0.772625	Pro-B
							MYLK	0.878448	3.12192e-41	0.705462	Pro-B
							TSPAN14	1.22034	1.94056e-39	0.785966	Pro-B
							MT1X	0.913052	2.47135e-39	0.719286	Pro-B
							TOP2B	1.3376	1.11575e-37	0.808636	Pro-B
							SH2D4B	0.748678	4.66807e-35	0.626152	Pro-B
							SSBP2	1.00579	3.15565e-33	0.781617	Pro-B
							SOX4	1.06438	2.31496e-32	0.789639	Pro-B
							GMFG	0.919632	4.03586e-32	0.792225	Pro-B
							FHIT	0.9818	4.19829e-32	0.723049	Pro-B
							SMAD1	0.983854	4.99454e-32	0.696201	Pro-B
							HHIP	0.907539	2.42781e-30	0.652027	Pro-B
							FAM26F	1.13318	6.0183e-30	0.773582	Pro-B
							ADA	1.02403	1.97441e-29	0.698865	Pro-B
							C5orf56	1.1947	4.54204e-29	0.75036	Pro-B
							MLXIP	0.948553	9.27386e-29	0.768307	Pro-B
							COL5A1	0.929127	1.00068e-28	0.654917	Pro-B
							MDM2	0.871092	6.64634e-28	0.744689	Pro-B
							PTPRE	1.18281	1.84109e-26	0.754903	Pro-B
							MYB	0.96116	2.81914e-25	0.715027	Pro-B
							SH3BGRL3	0.735611	1.49811e-23	0.754895	Pro-B
							IFITM3	1.16506	4.68558e-23	0.722642	Pro-B
							GLRX	1.09059	1.80243e-22	0.740424	Pro-B
							ST3GAL6	0.825466	4.47815e-22	0.634151	Pro-B
							NPY	0.9568	1.67302e-21	0.645511	Pro-B
							CMTM8	0.80601	1.3759e-20	0.696632	Pro-B
							VDAC1	0.862287	4.08026e-20	0.72244	Pro-B
							ID3	1.07987	2.18431e-19	0.670247	Pro-B
							MTF2	0.898003	4.19043e-19	0.720025	Pro-B
							AIF1	0.709155	1.54688e-18	0.650754	Pro-B
							TKT	0.831234	2.2349e-18	0.696368	Pro-B
							COMT	0.789998	2.20123e-17	0.683437	Pro-B
							P4HA2	0.857325	3.42898e-17	0.64297	Pro-B
							ZMIZ1	0.700313	4.55691e-17	0.652164	Pro-B
							GUCY1A3	0.723076	1.0372e-16	0.606169	Pro-B
							PPP1R14B	0.736637	1.06375e-16	0.657018	Pro-B
							CMTM7	0.92486	1.99482e-16	0.702883	Pro-B
							NAV1	0.829142	1.47691e-15	0.653962	Pro-B
							CCDC81	0.741245	3.50208e-15	0.601505	Pro-B
							TLE4	0.880069	3.45281e-14	0.696174	Pro-B
							TP53INP1	0.722646	8.0426e-14	0.683058	Pro-B
							RIMKLB	0.731094	8.18603e-14	0.669536	Pro-B
							GALNT7	0.720052	1.82343e-13	0.654298	Pro-B
							SYNE3	0.76051	3.7041e-13	0.662067	Pro-B
							VAMP5	0.841054	1.15299e-12	0.641341	Pro-B
							SYNGR1	0.773321	4.51581e-10	0.633471	Pro-B
							SLC35E3	0.713434	3.41781e-08	0.634536	Pro-B
							SPRY1	0.739212	3.04229e-05	0.588859	Pro-B
							ID2	0.814991	8.10677e-05	0.605919	Pro-B
							SELM	1.68353	1.95004e-90	0.857788	Plasma
							LAX1	0.839185	1.03566e-84	0.795815	Plasma
							SCNN1B	0.811142	1.05423e-84	0.745989	Plasma
							TNFRSF13B	1.03393	3.14779e-82	0.848804	Plasma
							SPAG4	1.10808	3.17276e-82	0.782516	Plasma
							LY96	0.929361	1.41123e-80	0.787607	Plasma
							S100A11	1.16441	3.34353e-80	0.846771	Plasma
							CAV1	1.15418	1.07107e-78	0.771932	Plasma
							CD27	1.43993	5.70398e-75	0.838682	Plasma
							PARM1	0.994359	1.03635e-73	0.79822	Plasma
							SDC1	1.80751	2.51094e-73	0.811089	Plasma
							TNFRSF17	1.62276	1.28374e-72	0.811231	Plasma
							SLAMF7	1.91031	8.87793e-71	0.822232	Plasma
							KDELR3	0.756853	4.31366e-70	0.689593	Plasma
							PRDM1	0.789909	9.73017e-70	0.765562	Plasma
							FKBP11	2.55894	2.60873e-68	0.845169	Plasma
							LGALS1	1.59851	3.59107e-67	0.861282	Plasma
							SEC11C	2.45351	1.45481e-65	0.884865	Plasma
							BHLHE41	0.942161	3.42173e-64	0.76148	Plasma
							MEI1	1.1102	3.77386e-64	0.822831	Plasma
							ZBTB38	1.26294	9.71047e-64	0.818604	Plasma
							ARSA	0.823104	1.90765e-63	0.802273	Plasma
							B2M	0.714001	7.87541e-63	0.909457	Plasma
							CHID1	0.910595	3.28515e-62	0.789175	Plasma
							FNDC3B	1.02308	3.82392e-62	0.772093	Plasma
							TXNDC5	1.40755	4.99612e-60	0.813778	Plasma
							FTL	0.945348	1.0066e-59	0.899576	Plasma
							CTHRC1	0.787098	4.70757e-59	0.674544	Plasma
							LMNA	0.758879	2.40728e-57	0.751661	Plasma
							CD63	1.85233	5.56869e-56	0.837748	Plasma
							HERPUD1	1.51408	1.04137e-55	0.885725	Plasma
							DERL3	2.45046	4.17826e-55	0.823241	Plasma
							PRDX4	2.29717	1.81959e-54	0.817436	Plasma
							SELK	1.42597	5.52631e-54	0.874674	Plasma
							TRAM2	0.80046	1.38447e-53	0.761356	Plasma
							SRPRB	0.971278	1.761e-53	0.779688	Plasma
							SRGN	1.36985	1.89153e-53	0.841975	Plasma
							KRTCAP2	1.49833	2.96804e-53	0.861044	Plasma
							CRELD2	1.18127	3.77794e-53	0.79727	Plasma
							TIMP1	1.18422	6.32282e-53	0.733437	Plasma
							MANEA	0.706519	7.68924e-53	0.75131	Plasma
							VIMP	1.57099	2.83898e-52	0.826156	Plasma
							MDK	0.870258	3.34097e-52	0.731005	Plasma
							TXNDC15	0.919036	3.70604e-52	0.778183	Plasma
							LMAN1	1.45381	5.18179e-52	0.817179	Plasma
							FAM46C	1.04268	1.3196e-51	0.81901	Plasma
							MYDGF	1.70907	1.35137e-51	0.829198	Plasma
							PDK1	0.936466	6.25676e-51	0.800175	Plasma
							DNAJB9	1.13271	1.22902e-50	0.814467	Plasma
							ABCB9	0.776666	2.14856e-50	0.706943	Plasma
							KDELR2	1.2781	2.18894e-50	0.828062	Plasma
							SIL1	1.04514	3.64543e-50	0.784	Plasma
							RPN1	1.06385	7.10475e-50	0.814214	Plasma
							SPCS1	1.67855	8.81223e-50	0.856893	Plasma
							SDF2L1	1.19114	2.73392e-49	0.792071	Plasma
							SEC61A1	0.916262	8.51883e-49	0.788064	Plasma
							P4HB	1.30928	4.31262e-48	0.823937	Plasma
							ELL2	1.07785	1.20018e-47	0.778399	Plasma
							FKBP2	1.88106	1.77376e-47	0.823425	Plasma
							PDIA4	1.18901	2.43219e-47	0.805611	Plasma
							LMAN2	1.40182	3.39333e-47	0.821452	Plasma
							SSR3	1.63143	5.60035e-47	0.821144	Plasma
							HLA-C	0.908773	7.40672e-47	0.855748	Plasma
							SEL1L	1.03791	9.1268e-46	0.795244	Plasma
							DDOST	1.09198	1.09342e-45	0.812973	Plasma
							SPATS2	1.01562	5.21863e-45	0.77509	Plasma
							DERL1	0.918853	8.39547e-45	0.806747	Plasma
							NEU1	0.75233	2.23435e-44	0.752111	Plasma
							DNAJC1	1.05378	3.0076e-44	0.790177	Plasma
							PHPT1	0.920424	5.42419e-44	0.775122	Plasma
							MANF	0.899067	5.47128e-44	0.751648	Plasma
							HM13	1.18664	7.34654e-44	0.817252	Plasma
							PSAP	1.59063	8.05849e-44	0.834318	Plasma
							VKORC1	0.712784	1.00852e-43	0.740165	Plasma
							SUB1	1.05137	1.82194e-43	0.8432	Plasma
							RPN2	1.16062	1.97676e-43	0.81717	Plasma
							GSTP1	1.37166	2.13252e-43	0.822663	Plasma
							PDIA6	0.985835	5.67679e-43	0.774943	Plasma
							ISCU	0.973754	6.30704e-43	0.828407	Plasma
							TMBIM6	1.2646	1.4075e-42	0.837992	Plasma
							LMO4	0.90116	1.7472e-42	0.794879	Plasma
							DNPH1	0.78128	1.96997e-42	0.761037	Plasma
							NPC2	1.51991	7.18052e-42	0.822064	Plasma
							TRIB1	1.07298	8.64423e-42	0.763731	Plasma
							SPCS3	1.38974	3.17869e-41	0.807326	Plasma
							TMED2	0.983124	4.28535e-41	0.803344	Plasma
							UBC	0.897222	5.6924e-41	0.83382	Plasma
							ANKRD28	1.0001	6.15533e-41	0.771813	Plasma
							ERLEC1	1.23908	9.21608e-41	0.794315	Plasma
							AIM2	0.717233	4.48656e-40	0.73503	Plasma
							SPCS2	1.24848	5.33274e-40	0.818764	Plasma
							TMEM59	1.46512	9.80274e-40	0.820788	Plasma
							HSPA1B	0.709957	1.86909e-39	0.704203	Plasma
							CITED2	0.924185	2.13955e-39	0.749114	Plasma
							SSR4	2.65553	2.24008e-39	0.824104	Plasma
							FOXO3	0.785117	2.61111e-39	0.751303	Plasma
							SEC61B	1.17701	3.65426e-39	0.821869	Plasma
							TXNDC11	0.743397	4.36635e-39	0.765549	Plasma
							CLPTM1L	0.998043	5.50056e-39	0.77559	Plasma
							QPCT	0.785632	7.07837e-39	0.654877	Plasma
							KDELR1	0.87695	8.61913e-39	0.769597	Plasma
							ATRAID	0.820951	1.28002e-38	0.788	Plasma
							ITM2C	1.49855	1.52175e-38	0.79523	Plasma
							DSTN	0.870054	2.9179e-38	0.769317	Plasma
							DAD1	1.14485	3.38878e-38	0.81784	Plasma
							TMED10	1.1305	5.11759e-38	0.796027	Plasma
							C4orf48	0.789385	1.10194e-37	0.760829	Plasma
							HSPA5	1.32447	1.30181e-37	0.810905	Plasma
							SURF4	0.766303	1.43631e-37	0.757035	Plasma
							HSP90B1	1.89029	6.01853e-37	0.816812	Plasma
							C12orf45	1.03631	9.83597e-37	0.73737	Plasma
							NANS	0.760326	1.17949e-36	0.749468	Plasma
							ARF4	0.999436	1.41121e-36	0.792695	Plasma
							RASGRP3	0.759357	2.68034e-36	0.773667	Plasma
							OST4	0.939657	3.23614e-36	0.814577	Plasma
							CUTA	0.997521	3.81493e-36	0.8049	Plasma
							HDLBP	1.28474	4.0172e-36	0.770198	Plasma
							TMEM205	1.00836	1.17124e-35	0.776637	Plasma
							CREB3L2	0.954853	1.31262e-35	0.760214	Plasma
							SERP1	1.23118	1.52969e-35	0.806091	Plasma
							DNAJC3	0.933235	1.54586e-35	0.759091	Plasma
							PIM2	0.990165	6.68839e-35	0.8013	Plasma
							EMP3	0.826485	2.07969e-34	0.79177	Plasma
							CFLAR	0.915699	2.32362e-34	0.794572	Plasma
							TMEM258	1.48708	4.89783e-34	0.801766	Plasma
							JUN	1.13046	6.34928e-34	0.805462	Plasma
							IFI27L2	0.757654	7.05244e-34	0.743903	Plasma
							MIF	0.794728	1.80478e-33	0.793787	Plasma
							RPL36AL	0.855619	2.77521e-33	0.802406	Plasma
							SEC14L1	0.852838	2.97924e-33	0.757529	Plasma
							S100A6	1.00752	2.8817e-32	0.792598	Plasma
							CYBA	0.995387	9.76284e-32	0.78973	Plasma
							XBP1	1.95226	2.33111e-31	0.780377	Plasma
							GORASP2	0.781651	3.42991e-31	0.74022	Plasma
							CNPY2	0.73782	4.19665e-31	0.767192	Plasma
							HSPB1	0.900491	7.64813e-31	0.768406	Plasma
							SRPRA	0.833673	1.05275e-30	0.762325	Plasma
							ATF3	0.743421	1.41922e-30	0.697734	Plasma
							UFM1	0.850195	1.4966e-30	0.775255	Plasma
							RABAC1	1.11132	1.75571e-30	0.777229	Plasma
							HAX1	0.795585	4.58967e-30	0.760647	Plasma
							COPE	0.773496	2.30474e-29	0.781279	Plasma
							NUCB2	1.47799	4.28832e-29	0.760234	Plasma
							DPP7	0.717542	7.1392e-29	0.752207	Plasma
							CD59	0.857703	9.87849e-29	0.733609	Plasma
							ERGIC3	0.893278	1.42618e-28	0.764736	Plasma
							LGALS3	0.723709	2.11344e-28	0.70169	Plasma
							TMEM208	0.721818	5.46647e-28	0.72363	Plasma
							KLF6	0.966905	9.98435e-28	0.77805	Plasma
							HSPA1A	1.00054	1.4628e-27	0.688227	Plasma
							CST3	1.15693	1.73862e-27	0.700375	Plasma
							SSR2	0.905225	4.11068e-27	0.766444	Plasma
							RRBP1	0.998531	5.21732e-27	0.724804	Plasma
							ATOX1	0.736632	5.30388e-27	0.728919	Plasma
							UQCRQ	0.840328	3.81369e-26	0.769837	Plasma
							PECAM1	0.832644	3.92602e-26	0.741803	Plasma
							SSR1	0.700721	4.7796e-26	0.749878	Plasma
							MCL1	0.739976	7.91595e-26	0.754488	Plasma
							CALR	0.762436	1.55288e-25	0.763013	Plasma
							MZB1	1.78254	2.13859e-25	0.76609	Plasma
							PDIA3	0.726956	2.15567e-25	0.759881	Plasma
							OSTC	0.861753	6.10267e-25	0.740316	Plasma
							SEC61G	0.916051	8.19077e-25	0.760191	Plasma
							SEC62	0.762221	1.36646e-23	0.758493	Plasma
							ATF4	0.72218	1.9223e-23	0.754977	Plasma
							UBE2J1	0.946787	5.94224e-23	0.747407	Plasma
							JCHAIN	2.76112	2.06245e-21	0.738476	Plasma
							ITM2B	1.0155	5.58873e-20	0.738522	Plasma
							VIM	0.77505	5.97405e-20	0.736721	Plasma
							REEP5	0.748195	9.0535e-20	0.723822	Plasma
							FOSB	0.848193	1.6804e-19	0.732627	Plasma
							PLPP5	0.721263	1.12604e-18	0.72396	Plasma
							RGS1	0.947145	8.72357e-18	0.696387	Plasma
							MTDH	0.747815	8.78696e-18	0.726232	Plasma
							TSC22D3	0.783485	9.98659e-18	0.726865	Plasma
							S100A4	0.763732	4.48366e-13	0.694067	Plasma
							FOS	1.06445	3.50305e-12	0.694097	Plasma
							ITGB1	0.91136	7.28654e-06	0.630895	Plasma
							IGLL5	2.1872	0.000165353	0.630461	Plasma
							KIAA0101	1.49421	3.66167e-71	0.856452	Cycling Pre-B
							TK1	1.02894	2.74352e-66	0.745863	Cycling Pre-B
							TPX2	1.06541	2.89679e-65	0.741683	Cycling Pre-B
							CCNB2	1.10949	8.62546e-61	0.764139	Cycling Pre-B
							CDCA8	0.703251	8.1201e-60	0.698815	Cycling Pre-B
							CENPF	1.92869	1.00303e-58	0.817699	Cycling Pre-B
							ZWINT	0.890643	3.2055e-58	0.76268	Cycling Pre-B
							HJURP	0.841089	3.94134e-58	0.712028	Cycling Pre-B
							RRM2	1.23018	5.8149e-58	0.768057	Cycling Pre-B
							C21orf58	1.24304	5.76764e-57	0.759512	Cycling Pre-B
							TOP2A	1.83545	2.5006e-56	0.811131	Cycling Pre-B
							KIF15	0.728751	1.23289e-53	0.710475	Cycling Pre-B
							UBE2T	0.977339	1.58536e-53	0.750188	Cycling Pre-B
							DLGAP5	0.798784	2.91442e-53	0.718106	Cycling Pre-B
							TYMS	1.42655	7.50484e-53	0.765616	Cycling Pre-B
							CDK1	0.722055	1.59697e-52	0.719301	Cycling Pre-B
							CCNB1	0.84601	1.88456e-52	0.756697	Cycling Pre-B
							NUF2	0.785552	4.5644e-52	0.712514	Cycling Pre-B
							MAD2L1	0.739047	1.84543e-49	0.756256	Cycling Pre-B
							BIRC5	1.2125	5.95261e-49	0.761603	Cycling Pre-B
							CENPW	0.893519	1.4081e-48	0.753708	Cycling Pre-B
							CENPU	1.08076	3.24936e-47	0.769958	Cycling Pre-B
							CKAP2L	0.813664	4.81189e-47	0.69218	Cycling Pre-B
							HMGB2	2.08759	2.94305e-46	0.857314	Cycling Pre-B
							AURKB	1.47438	5.00819e-46	0.740078	Cycling Pre-B
							MKI67	1.64092	5.76549e-46	0.754858	Cycling Pre-B
							CDKN3	1.03761	2.67007e-44	0.723857	Cycling Pre-B
							CLSPN	1.12559	7.36072e-44	0.719949	Cycling Pre-B
							HMMR	1.06827	4.56917e-43	0.700473	Cycling Pre-B
							CASC5	0.782468	5.32647e-43	0.718303	Cycling Pre-B
							ESCO2	1.00477	1.80685e-42	0.70645	Cycling Pre-B
							GTSE1	1.15531	3.51748e-42	0.710961	Cycling Pre-B
							NUSAP1	2.08351	8.02584e-42	0.787643	Cycling Pre-B
							NDC80	0.729706	2.08222e-41	0.691556	Cycling Pre-B
							ASF1B	0.76502	3.04265e-41	0.695012	Cycling Pre-B
							UBE2C	1.50838	3.47944e-41	0.74407	Cycling Pre-B
							CENPM	0.73673	1.01526e-40	0.729309	Cycling Pre-B
							CDC20	1.07605	1.08722e-40	0.705312	Cycling Pre-B
							HMGB3	0.883069	8.29221e-40	0.72888	Cycling Pre-B
							TACC3	0.88853	2.47413e-38	0.726784	Cycling Pre-B
							TUBB	1.76553	2.64076e-37	0.818468	Cycling Pre-B
							UHRF1	0.811062	2.90327e-37	0.719273	Cycling Pre-B
							BUB1	0.712169	6.73277e-37	0.694857	Cycling Pre-B
							PRC1	0.953569	1.42097e-36	0.735811	Cycling Pre-B
							ASPM	1.03718	1.65074e-36	0.706889	Cycling Pre-B
							FBXO5	0.77723	3.63917e-36	0.710537	Cycling Pre-B
							CKS1B	0.833406	1.72863e-35	0.747009	Cycling Pre-B
							HIST1H1B	1.65251	5.89227e-35	0.710866	Cycling Pre-B
							PCNA	1.07456	9.51886e-35	0.753856	Cycling Pre-B
							KIF22	0.880791	1.02952e-34	0.729323	Cycling Pre-B
							GINS2	0.725949	7.97209e-34	0.66969	Cycling Pre-B
							GMNN	0.820436	3.55939e-33	0.727351	Cycling Pre-B
							H2AFZ	1.60608	1.41956e-32	0.803283	Cycling Pre-B
							HIST1H2AJ	1.26599	2.50106e-32	0.679281	Cycling Pre-B
							CENPE	0.860714	7.91597e-32	0.692699	Cycling Pre-B
							DUT	1.14907	3.86192e-31	0.77183	Cycling Pre-B
							CKS2	1.06237	4.05212e-31	0.784083	Cycling Pre-B
							SMC2	0.812983	5.20268e-31	0.712652	Cycling Pre-B
							PTTG1	1.45815	1.48679e-29	0.742936	Cycling Pre-B
							RAN	0.899621	1.84196e-29	0.789203	Cycling Pre-B
							HELLS	0.9501	1.50982e-27	0.707698	Cycling Pre-B
							SMC4	1.00563	1.69447e-27	0.755775	Cycling Pre-B
							PPIA	0.788419	7.92419e-27	0.779263	Cycling Pre-B
							ANP32B	0.95789	1.21587e-26	0.772754	Cycling Pre-B
							HMGA1	0.750411	3.02557e-26	0.746497	Cycling Pre-B
							E2F2	0.730263	3.51188e-26	0.668969	Cycling Pre-B
							ATAD2	0.973874	3.31605e-25	0.733631	Cycling Pre-B
							HMGB1	1.30614	6.49307e-25	0.769982	Cycling Pre-B
							CKAP2	0.839032	6.90107e-25	0.723941	Cycling Pre-B
							KPNA2	0.713807	6.53691e-24	0.719461	Cycling Pre-B
							H2AFV	0.878824	4.98419e-23	0.742669	Cycling Pre-B
							MAD2L2	0.773571	6.49739e-23	0.713314	Cycling Pre-B
							TUBB4B	1.23631	6.70474e-23	0.734796	Cycling Pre-B
							GAPDH	1.26389	7.74565e-23	0.757707	Cycling Pre-B
							H2AFY	1.10066	1.78316e-22	0.742736	Cycling Pre-B
							DEK	0.932556	2.77978e-21	0.744637	Cycling Pre-B
							STMN1	1.56603	4.3162e-21	0.746366	Cycling Pre-B
							LDHB	0.793611	1.08947e-20	0.741036	Cycling Pre-B
							MCM7	0.928764	2.49896e-20	0.722519	Cycling Pre-B
							IDH2	0.733581	3.49989e-20	0.728118	Cycling Pre-B
							TMPO	0.8988	3.59364e-20	0.73255	Cycling Pre-B
							HIST1H2AM	1.90683	5.92744e-20	0.701668	Cycling Pre-B
							SIVA1	0.771789	1.33411e-19	0.725884	Cycling Pre-B
							GYPB	0.814016	2.12285e-19	0.66769	Cycling Pre-B
							RPA3	0.719616	6.58705e-19	0.71541	Cycling Pre-B
							HBD	1.50491	2.99057e-18	0.711475	Cycling Pre-B
							HIST1H4C	1.9382	3.72417e-18	0.73441	Cycling Pre-B
							CALM2	0.813646	6.44907e-18	0.732903	Cycling Pre-B
							AHSP	1.40456	7.76438e-18	0.702716	Cycling Pre-B
							HMGN2	1.3216	1.16302e-17	0.729487	Cycling Pre-B
							CBX5	0.762124	9.18902e-17	0.714679	Cycling Pre-B
							NASP	0.743071	5.20543e-16	0.713031	Cycling Pre-B
							HBA1	1.87686	8.93372e-16	0.707446	Cycling Pre-B
							CA1	1.62653	1.99814e-15	0.696612	Cycling Pre-B
							NUCKS1	0.75724	3.48569e-15	0.708625	Cycling Pre-B
							HBA2	1.88591	5.88654e-15	0.702714	Cycling Pre-B
							IGLL1	1.12476	7.12929e-15	0.70586	Cycling Pre-B
							CCND3	0.752282	2.01667e-14	0.704578	Cycling Pre-B
							HBB	1.88874	9.40226e-14	0.699365	Cycling Pre-B
							HN1	0.758467	2.07881e-13	0.671517	Cycling Pre-B
							LDHA	0.765005	2.194e-12	0.684573	Cycling Pre-B
							HBM	1.2325	2.37061e-12	0.644167	Cycling Pre-B
							DNMT1	0.780061	3.64407e-12	0.686955	Cycling Pre-B
							BLVRB	0.853903	1.8095e-11	0.665658	Cycling Pre-B
							HIST2H2AC	0.921645	3.48385e-10	0.662553	Cycling Pre-B
							HIST1H1D	0.981209	3.49768e-08	0.64813	Cycling Pre-B
							HBG2	1.85427	2.74912e-05	0.587783	Cycling Pre-B
							CD74	1.20549	1.0293e-28	0.796351	NKP
							LAPTM5	0.961148	4.51059e-21	0.757581	NKP
							TMEM243	1.17384	1.59221e-20	0.743838	NKP
							HLA-DRA	1.1641	6.7968e-17	0.729716	NKP
							CD79B	1.23036	6.8143e-15	0.714919	NKP
							MAP1LC3B	0.766653	2.5446e-14	0.716622	NKP
							EZR	0.835425	3.96563e-14	0.715385	NKP
							LIMD2	0.707011	4.01593e-14	0.714757	NKP
							HLA-DPB1	0.84805	1.20382e-13	0.710716	NKP
							RCSD1	0.932229	1.51522e-13	0.708993	NKP
							VPREB3	1.22355	5.82549e-13	0.699878	NKP
							LHPP	1.22342	7.77485e-13	0.667608	NKP
							VPREB1	1.14147	1.51032e-12	0.696628	NKP
							HLA-DMA	0.960722	7.28606e-12	0.691068	NKP
							SOX4	0.939609	8.38761e-11	0.688872	NKP
							MZB1	1.09444	1.40956e-10	0.681791	NKP
							CD9	1.36852	7.76078e-10	0.669703	NKP
							ARPP21	1.19599	5.6675e-09	0.659676	NKP
							DNTT	0.836239	6.49405e-09	0.673338	NKP
							SNX2	0.873947	1.08971e-08	0.672703	NKP
							SMIM3	0.933881	1.90985e-08	0.667932	NKP
							NEIL1	1.10302	4.02352e-08	0.646784	NKP
							C10orf10	1.34565	1.63674e-07	0.645095	NKP
							YBX3	0.800333	1.70808e-07	0.656095	NKP
							SSBP2	0.734352	3.59732e-07	0.658324	NKP
							MLXIP	0.856743	7.55064e-07	0.656264	NKP
							FHIT	0.813668	2.2689e-06	0.647135	NKP
							TOP2B	0.715282	4.84572e-06	0.653507	NKP
							TP53INP1	0.71986	1.14092e-05	0.64277	NKP
							HPS4	0.701216	3.39679e-05	0.641243	NKP
							REXO2	1.07786	3.53444e-05	0.633135	NKP
							ERG	0.771053	6.34364e-05	0.634365	NKP
							FAM26F	0.943896	8.45413e-05	0.637514	NKP
							MT1X	0.834284	0.000127968	0.622189	NKP
							AKAP12	0.724561	0.000204101	0.624324	NKP
							GNG11	1.07014	0.000230417	0.617095	NKP
							SMAD1	0.727548	0.00829592	0.60027	NKP
							HLA-DMB	0.716777	0.0235447	0.602818	NKP
							ID3	1.12393	0.0274444	0.603189	NKP
							STMN1	2.02788	6.08713e-46	0.90943	CLP
							CENPW	1.17063	1.62189e-43	0.811216	CLP
							GAPDH	1.15302	6.82047e-43	0.906777	CLP
							KIAA0101	1.42806	1.00789e-41	0.838771	CLP
							CENPU	1.25635	1.89541e-41	0.817888	CLP
							NUSAP1	1.93436	6.18552e-41	0.835163	CLP
							CKS1B	1.00108	1.20168e-40	0.816373	CLP
							TYMS	1.55549	1.2797e-40	0.837825	CLP
							HMGB1	1.33501	1.45474e-40	0.896331	CLP
							UHRF1	0.97669	7.91246e-39	0.829113	CLP
							CDCA7	0.713826	1.28902e-38	0.771386	CLP
							ZWINT	0.884014	3.17431e-38	0.790351	CLP
							DUT	1.36741	3.25843e-38	0.850626	CLP
							CENPM	0.912561	1.55658e-37	0.759881	CLP
							TUBB	1.63929	6.06998e-37	0.871053	CLP
							PPIA	0.92052	1.56455e-36	0.877279	CLP
							LSM5	0.850031	1.30549e-34	0.826075	CLP
							PRDX1	0.953633	3.15692e-34	0.826381	CLP
							DTYMK	0.775374	4.66787e-34	0.770388	CLP
							GMNN	0.833155	7.68201e-34	0.787707	CLP
							PTMA	0.788136	8.62526e-34	0.863882	CLP
							MCM5	0.74217	9.09308e-33	0.782769	CLP
							MAD2L1	0.743615	1.34602e-32	0.768006	CLP
							PTTG1	1.23222	3.29071e-32	0.784327	CLP
							HMGA1	0.739934	8.42616e-32	0.827353	CLP
							SKA3	0.70446	1.09627e-31	0.729236	CLP
							HMGN2	1.34962	2.74546e-31	0.845373	CLP
							UBE2C	1.1438	4.13791e-31	0.74356	CLP
							TK1	1.08215	6.50442e-31	0.75137	CLP
							NME1	0.994233	6.64048e-31	0.790789	CLP
							TMPO	0.803791	8.25243e-31	0.803187	CLP
							MCM7	0.871833	9.75318e-31	0.815428	CLP
							RRM2	0.849755	1.12532e-30	0.741091	CLP
							RPA3	0.949975	1.40907e-30	0.789362	CLP
							YEATS4	0.716035	1.57522e-30	0.776132	CLP
							H2AFZ	1.42818	2.05463e-29	0.838683	CLP
							TOP2A	0.913631	4.11345e-29	0.755766	CLP
							SMC1A	0.718331	1.44204e-28	0.784345	CLP
							FAM111B	0.721107	1.68991e-28	0.706838	CLP
							SMC2	0.805738	9.71424e-28	0.745889	CLP
							MAD2L2	1.07546	9.82192e-28	0.799527	CLP
							RANBP1	0.89875	1.15938e-27	0.790106	CLP
							AURKB	1.04527	2.75659e-27	0.726731	CLP
							LDHA	0.901341	5.19832e-27	0.821872	CLP
							C21orf58	1.03544	1.04625e-26	0.74307	CLP
							RPLP0	0.754846	1.42267e-26	0.825549	CLP
							CENPF	1.18882	3.8442e-26	0.754803	CLP
							BIRC5	1.08928	6.65316e-26	0.738307	CLP
							HMGB3	0.700053	8.54717e-26	0.743297	CLP
							MRPL57	0.737884	2.58451e-25	0.781902	CLP
							CLSPN	0.808451	2.62043e-25	0.708589	CLP
							MRPL51	0.814778	6.62093e-25	0.780177	CLP
							USP1	0.717372	7.5872e-25	0.774696	CLP
							RAN	0.896124	8.55303e-25	0.802872	CLP
							NASP	0.88274	1.03924e-24	0.788591	CLP
							ATAD2	1.06998	1.66771e-24	0.793363	CLP
							HN1	0.791086	1.84493e-24	0.752193	CLP
							AIF1	1.04804	5.33632e-24	0.78895	CLP
							CDC20	0.768416	9.81849e-24	0.682987	CLP
							NPM1	0.783802	1.47592e-23	0.806795	CLP
							PSME2	0.813242	2.636e-23	0.796331	CLP
							NDUFS6	0.715958	2.94105e-23	0.787409	CLP
							SIVA1	0.895467	3.38409e-23	0.789773	CLP
							ENO1	0.817281	3.74405e-23	0.804483	CLP
							MKI67	0.770508	4.48409e-23	0.734393	CLP
							ATP5G1	0.721553	5.75469e-23	0.76657	CLP
							H2AFY	0.812009	6.34642e-23	0.800315	CLP
							STRA13	0.745263	7.86769e-23	0.733272	CLP
							CKS2	0.721442	1.15208e-22	0.787146	CLP
							LDHB	0.810894	1.37232e-22	0.797067	CLP
							HELLS	0.872289	1.72328e-22	0.74778	CLP
							C12orf57	0.703538	2.72804e-22	0.771824	CLP
							COX8A	0.791145	5.33223e-22	0.79374	CLP
							PRC1	0.743269	9.67493e-22	0.73603	CLP
							SNRPD1	0.736827	1.26058e-21	0.780974	CLP
							IDH2	0.739904	1.50772e-21	0.784765	CLP
							SLC25A5	0.750892	2.21982e-21	0.793258	CLP
							C1QBP	0.716781	2.41621e-21	0.770939	CLP
							DNMT1	0.869859	2.74859e-21	0.78114	CLP
							LAT2	0.723812	4.49503e-21	0.782243	CLP
							SPINK2	1.12226	4.57557e-21	0.691183	CLP
							CENPN	0.829322	5.19003e-21	0.714228	CLP
							GTSE1	0.81871	6.8214e-21	0.689624	CLP
							RPS5	0.71147	7.06664e-21	0.791454	CLP
							PCNA	1.02234	7.50983e-21	0.742247	CLP
							ANAPC11	0.724163	1.04461e-20	0.771544	CLP
							COX5A	0.750067	2.47091e-20	0.77354	CLP
							HIST1H4C	2.00686	2.71296e-20	0.787891	CLP
							LSM7	0.748661	7.69671e-20	0.774039	CLP
							CCNB2	0.728142	9.44761e-20	0.684949	CLP
							EEF1B2	0.74587	2.80478e-19	0.779949	CLP
							TXN	0.719616	2.10211e-18	0.769933	CLP
							DEK	0.810222	2.89835e-18	0.769959	CLP
							RNASEH2C	0.703676	8.55464e-18	0.740855	CLP
							BAALC	0.711023	4.10137e-17	0.686105	CLP
							HMGB2	1.29205	1.42352e-16	0.763173	CLP
							GYPC	0.715609	5.65416e-16	0.744944	CLP
							HIST1H2AM	0.86142	3.30601e-13	0.6829	CLP
							JCHAIN	1.18142	4.38585e-13	0.620489	CLP
							SPRY1	0.843364	3.38693e-12	0.671115	CLP
							HIST1H1B	0.891031	2.47199e-09	0.621732	CLP
							IFITM1	1.31079	2.26254e-23	0.830666	Cytotoxicity NK
							CD7	0.963678	2.92022e-23	0.790197	Cytotoxicity NK
							GNLY	1.52286	9.39246e-23	0.847257	Cytotoxicity NK
							CTSW	1.29531	4.28593e-22	0.826157	Cytotoxicity NK
							KLRD1	1.21604	1.95212e-21	0.816422	Cytotoxicity NK
							KLRB1	1.4711	1.15359e-20	0.768495	Cytotoxicity NK
							TYROBP	1.29533	1.75454e-20	0.835032	Cytotoxicity NK
							PRF1	1.25402	1.8679e-20	0.803081	Cytotoxicity NK
							KLRF1	1.09203	5.90974e-20	0.784414	Cytotoxicity NK
							CD247	1.35034	1.83138e-19	0.78198	Cytotoxicity NK
							TXK	1.02192	6.29513e-19	0.767021	Cytotoxicity NK
							RUNX3	1.14492	8.1464e-18	0.799731	Cytotoxicity NK
							NKG7	1.18972	1.11814e-16	0.814418	Cytotoxicity NK
							GZMA	1.11626	1.36112e-16	0.749914	Cytotoxicity NK
							CCL5	1.37126	1.52237e-16	0.788909	Cytotoxicity NK
							IL32	1.27744	3.54524e-16	0.744975	Cytotoxicity NK
							ITGB2	0.784215	4.20081e-16	0.809165	Cytotoxicity NK
							ARL4C	1.2305	7.92841e-16	0.771959	Cytotoxicity NK
							CST7	1.22702	3.27838e-15	0.776913	Cytotoxicity NK
							GZMB	1.13316	4.73342e-15	0.773878	Cytotoxicity NK
							HLA-E	0.836764	4.80593e-15	0.823652	Cytotoxicity NK
							IL10RA	1.02052	7.30548e-15	0.71719	Cytotoxicity NK
							IL2RB	0.898943	2.31423e-14	0.720725	Cytotoxicity NK
							NCR3	1.04971	5.08631e-14	0.665397	Cytotoxicity NK
							HSH2D	0.98476	7.85709e-14	0.797712	Cytotoxicity NK
							HCST	0.940087	8.03483e-14	0.777714	Cytotoxicity NK
							IFITM2	0.873737	9.68053e-14	0.809165	Cytotoxicity NK
							HOPX	1.01282	1.68066e-13	0.740853	Cytotoxicity NK
							STAT4	0.875164	6.93007e-13	0.721112	Cytotoxicity NK
							DUSP2	1.00148	2.14471e-12	0.740466	Cytotoxicity NK
							S100A4	1.12519	7.57865e-12	0.786361	Cytotoxicity NK
							PTPRC	0.837209	1.19557e-11	0.785273	Cytotoxicity NK
							BIN2	0.850372	1.88883e-11	0.746378	Cytotoxicity NK
							TXNIP	1.25954	3.18093e-11	0.784213	Cytotoxicity NK
							ID2	1.08004	5.06881e-11	0.778086	Cytotoxicity NK
							ZAP70	0.719642	9.99353e-11	0.72721	Cytotoxicity NK
							ITK	0.702096	1.25122e-10	0.676878	Cytotoxicity NK
							S100A10	0.929053	1.88193e-10	0.740781	Cytotoxicity NK
							GZMH	0.790233	1.9676e-10	0.705995	Cytotoxicity NK
							ITGAX	0.829341	2.45025e-10	0.711635	Cytotoxicity NK
							CD300A	0.77312	4.693e-10	0.708772	Cytotoxicity NK
							MYOM2	0.837849	1.94417e-09	0.622223	Cytotoxicity NK
							FGFBP2	0.98596	2.13152e-09	0.697692	Cytotoxicity NK
							TNFAIP3	0.862474	2.88468e-09	0.751174	Cytotoxicity NK
							RNF213	0.885268	2.97378e-09	0.761738	Cytotoxicity NK
							RHOC	0.737396	7.66115e-09	0.662105	Cytotoxicity NK
							PIK3IP1	0.822852	9.84815e-09	0.710061	Cytotoxicity NK
							KLRC2	0.755471	1.37039e-08	0.677422	Cytotoxicity NK
							SPOCK2	0.781002	1.76057e-08	0.655348	Cytotoxicity NK
							JUN	1.081	1.82295e-08	0.754209	Cytotoxicity NK
							CREM	1.04274	2.74428e-08	0.684981	Cytotoxicity NK
							LITAF	0.763205	2.82614e-08	0.751675	Cytotoxicity NK
							SPON2	0.904485	3.02766e-08	0.693885	Cytotoxicity NK
							ZBTB16	0.747781	7.61987e-08	0.639258	Cytotoxicity NK
							TCF7	0.875565	1.27742e-07	0.637769	Cytotoxicity NK
							IL2RG	0.793371	3.57651e-07	0.725822	Cytotoxicity NK
							CCL4	1.64619	4.48297e-07	0.690077	Cytotoxicity NK
							FCER1G	0.739164	5.12431e-07	0.698981	Cytotoxicity NK
							GPR183	1.00595	8.72387e-07	0.608051	Cytotoxicity NK
							PARP8	0.740489	8.9213e-07	0.691251	Cytotoxicity NK
							RORA	0.738449	1.02171e-06	0.660817	Cytotoxicity NK
							EMP3	0.897929	1.17867e-06	0.704521	Cytotoxicity NK
							C9orf142	0.927421	2.01698e-06	0.70548	Cytotoxicity NK
							RRBP1	0.89886	2.2257e-06	0.687214	Cytotoxicity NK
							NR4A2	1.13305	2.70419e-06	0.689332	Cytotoxicity NK
							RAMP1	0.889597	7.01424e-06	0.623912	Cytotoxicity NK
							ATP2B1	0.788649	1.15885e-05	0.681531	Cytotoxicity NK
							NFKBIA	1.15455	1.29265e-05	0.721241	Cytotoxicity NK
							DSTN	0.946107	2.54672e-05	0.686684	Cytotoxicity NK
							FCGR3A	0.704008	3.77911e-05	0.645156	Cytotoxicity NK
							MAP3K8	0.802965	4.533e-05	0.689733	Cytotoxicity NK
							LY6E	0.835039	0.000151014	0.684208	Cytotoxicity NK
							AREG	0.982511	0.000177494	0.647732	Cytotoxicity NK
							LAIR2	1.07034	0.000223278	0.604128	Cytotoxicity NK
							EML4	0.726907	0.000394888	0.685224	Cytotoxicity NK
							UBE2F	0.756133	0.000421482	0.664195	Cytotoxicity NK
							PPP2R5C	0.701873	0.000568397	0.692925	Cytotoxicity NK
							PYHIN1	0.70267	0.00154292	0.618787	Cytotoxicity NK
							CD52	0.947499	0.00160394	0.688502	Cytotoxicity NK
							CD44	0.936134	0.00629191	0.66597	Cytotoxicity NK
							CMC1	0.821165	0.00791352	0.654919	Cytotoxicity NK
							ZNF331	0.748928	0.012138	0.622481	Cytotoxicity NK
							IFITM3	0.791757	0.0123059	0.676363	Cytotoxicity NK
							ZFP36L2	0.757879	0.0215563	0.672526	Cytotoxicity NK
							C1orf21	0.742294	0.0238542	0.630111	Cytotoxicity NK
							ANKRD44	0.743539	0.0293708	0.653287	Cytotoxicity NK
							SYAP1	0.794346	0.0474808	0.651683	Cytotoxicity NK
							BPI	3.64342	2.93176e-63	0.969214	Cytokine NK
							PGLYRP1	3.18655	6.51961e-61	0.922335	Cytokine NK
							CEACAM8	2.72557	1.37592e-59	0.873555	Cytokine NK
							FCN1	2.16314	7.15637e-59	0.886424	Cytokine NK
							MNDA	2.49508	2.27267e-58	0.935905	Cytokine NK
							ANXA3	1.85399	7.39452e-57	0.875892	Cytokine NK
							CYBB	3.03813	6.3241e-56	0.930172	Cytokine NK
							LCN2	3.9815	1.06454e-53	0.948727	Cytokine NK
							S100P	2.73803	1.89225e-53	0.973109	Cytokine NK
							LYZ	4.02915	1.79329e-49	0.986633	Cytokine NK
							FAM101B	2.82683	2.75445e-49	0.943975	Cytokine NK
							RETN	2.77988	7.08341e-49	0.827127	Cytokine NK
							PLBD1	2.30561	9.90465e-49	0.854859	Cytokine NK
							CAMP	3.79026	2.58531e-48	0.922849	Cytokine NK
							LTF	4.65378	3.10387e-46	0.973639	Cytokine NK
							MMP8	2.55974	1.50254e-44	0.845356	Cytokine NK
							CSTA	1.88793	3.28427e-43	0.789175	Cytokine NK
							CRISP3	3.07643	4.46669e-43	0.851556	Cytokine NK
							PYGL	2.21841	1.50316e-42	0.880317	Cytokine NK
							CYP4F3	2.50575	6.50382e-41	0.861029	Cytokine NK
							S100A12	3.37644	2.07813e-40	0.865827	Cytokine NK
							CKAP4	2.40393	8.00326e-39	0.825242	Cytokine NK
							CDA	2.27429	1.36821e-38	0.800065	Cytokine NK
							S100A8	4.41626	3.72755e-38	0.983906	Cytokine NK
							DEFA3	4.71329	3.87181e-38	0.944863	Cytokine NK
							BASP1	1.64919	1.43935e-37	0.876515	Cytokine NK
							S100A9	4.58939	1.77443e-37	0.985651	Cytokine NK
							NCF2	1.41722	6.63228e-37	0.853114	Cytokine NK
							MS4A3	2.23446	8.71939e-37	0.759449	Cytokine NK
							G0S2	2.24532	9.8637e-36	0.933942	Cytokine NK
							DEFA4	3.94161	3.5777e-35	0.840183	Cytokine NK
							LGALS3	1.01056	3.65888e-35	0.764481	Cytokine NK
							C5AR1	1.46895	7.72614e-35	0.829418	Cytokine NK
							PADI4	2.39931	3.24916e-34	0.848035	Cytokine NK
							TRIB1	1.70139	3.82958e-34	0.781572	Cytokine NK
							NAMPT	2.11674	7.8916e-34	0.925903	Cytokine NK
							CXCL8	2.58537	1.07879e-33	0.948571	Cytokine NK
							PTGS2	1.50249	4.47134e-33	0.773907	Cytokine NK
							CLEC12A	1.56694	5.95964e-33	0.760477	Cytokine NK
							RAB31	1.5061	1.88376e-32	0.722494	Cytokine NK
							SPI1	1.77292	4.72806e-32	0.822017	Cytokine NK
							CXCL1	1.53922	1.69664e-31	0.747359	Cytokine NK
							RGCC	2.14266	1.83632e-31	0.791839	Cytokine NK
							CSF3R	2.19874	6.00922e-31	0.909731	Cytokine NK
							ARG1	1.73633	6.97927e-31	0.767036	Cytokine NK
							FRAT2	1.67626	1.01354e-30	0.746456	Cytokine NK
							GCA	2.15783	1.82046e-30	0.875129	Cytokine NK
							NTNG2	1.70288	7.63739e-30	0.733369	Cytokine NK
							CD24	2.60382	1.86277e-29	0.925373	Cytokine NK
							CHI3L1	1.42186	1.89359e-29	0.708098	Cytokine NK
							VASP	2.04235	2.47345e-29	0.813853	Cytokine NK
							VSTM1	1.1304	1.05063e-28	0.688515	Cytokine NK
							AZU1	2.85221	3.83383e-28	0.790796	Cytokine NK
							RNASE3	1.91015	5.32741e-28	0.681145	Cytokine NK
							MCL1	1.87599	1.10417e-27	0.907005	Cytokine NK
							ALOX5AP	1.86567	1.13775e-27	0.869286	Cytokine NK
							ANPEP	1.30755	1.16804e-27	0.772147	Cytokine NK
							DEFA1	2.97526	2.00744e-27	0.782133	Cytokine NK
							GNAI2	2.11297	2.83989e-27	0.917178	Cytokine NK
							CYSTM1	1.89115	6.08256e-27	0.744212	Cytokine NK
							RGL4	1.74166	1.09034e-26	0.823201	Cytokine NK
							UGCG	2.24103	1.18237e-25	0.807777	Cytokine NK
							ZYX	1.74836	1.50735e-25	0.86039	Cytokine NK
							GRN	1.61775	4.35065e-25	0.781946	Cytokine NK
							ITGAM	1.58577	4.81386e-25	0.829386	Cytokine NK
							MGAM	1.10393	4.84932e-25	0.73125	Cytokine NK
							TCN1	1.31394	5.37582e-25	0.679369	Cytokine NK
							OLR1	1.10456	5.91126e-25	0.646932	Cytokine NK
							S100A11	1.64648	1.06672e-24	0.807341	Cytokine NK
							COTL1	1.69327	2.11629e-24	0.852943	Cytokine NK
							ACTN1	2.18591	5.34465e-24	0.866575	Cytokine NK
							DYSF	1.12503	9.22045e-24	0.696912	Cytokine NK
							FOLR3	1.07858	2.56073e-23	0.639485	Cytokine NK
							STOM	2.02948	2.911e-23	0.832954	Cytokine NK
							SLPI	1.58464	2.98917e-23	0.658898	Cytokine NK
							VNN1	1.42797	4.58489e-23	0.6775	Cytokine NK
							B4GALT5	1.9612	6.35233e-23	0.748543	Cytokine NK
							MEGF9	1.26624	6.78955e-23	0.779267	Cytokine NK
							CEACAM1	1.4047	8.37866e-23	0.718412	Cytokine NK
							CCDC88B	1.88378	8.67999e-23	0.76417	Cytokine NK
							TSPO	1.97648	1.04868e-22	0.88739	Cytokine NK
							PRAM1	1.90902	1.79651e-22	0.748948	Cytokine NK
							EMB	2.02177	3.65711e-22	0.868601	Cytokine NK
							PPP3R1	1.17062	4.35596e-22	0.712024	Cytokine NK
							FGR	1.5742	8.8717e-22	0.793911	Cytokine NK
							COL17A1	1.14198	1.72263e-21	0.625308	Cytokine NK
							P2RY13	1.37737	1.78779e-21	0.682283	Cytokine NK
							TFF3	1.53783	3.47839e-21	0.644704	Cytokine NK
							CPNE3	1.47316	4.69744e-21	0.846509	Cytokine NK
							ANXA1	1.76883	5.27494e-21	0.865111	Cytokine NK
							TNFAIP2	1.47484	7.92726e-21	0.750288	Cytokine NK
							KLF5	0.957343	8.64582e-20	0.679572	Cytokine NK
							ATG16L2	1.49496	1.0598e-19	0.762129	Cytokine NK
							FPR1	1.0843	1.3252e-19	0.70869	Cytokine NK
							CTSD	1.9697	1.40783e-19	0.847475	Cytokine NK
							HK3	1.22458	1.20692e-18	0.655205	Cytokine NK
							SERPINB10	1.13962	1.48208e-18	0.648303	Cytokine NK
							CEACAM6	0.882241	1.68336e-18	0.654675	Cytokine NK
							RNASE2	1.50239	1.89261e-18	0.654489	Cytokine NK
							GPI	1.82605	5.03607e-18	0.817967	Cytokine NK
							PADI2	1.18834	1.09863e-17	0.653725	Cytokine NK
							PNPLA2	1.84345	1.18159e-17	0.803493	Cytokine NK
							SLC16A3	1.12594	1.44974e-17	0.69886	Cytokine NK
							RAB44	1.374	1.76207e-17	0.635341	Cytokine NK
							CLEC4E	1.05072	1.8949e-17	0.688	Cytokine NK
							PLAUR	1.04902	2.06872e-17	0.731281	Cytokine NK
							OSM	1.33036	2.41765e-17	0.736142	Cytokine NK
							MCEMP1	0.975627	2.52747e-17	0.634811	Cytokine NK
							PTK2B	1.6731	4.7582e-17	0.809024	Cytokine NK
							JDP2	1.08124	4.90267e-17	0.653242	Cytokine NK
							ALOX5	1.37448	5.74276e-17	0.742716	Cytokine NK
							SLC22A15	0.742093	8.47726e-17	0.628237	Cytokine NK
							ARRB2	1.44241	1.28324e-16	0.813043	Cytokine NK
							CEBPE	0.864509	1.72819e-16	0.596174	Cytokine NK
							OLFM4	2.16642	2.58242e-16	0.646434	Cytokine NK
							SERPINA1	1.26815	3.21888e-16	0.701306	Cytokine NK
							GSN	1.77588	7.42102e-16	0.763624	Cytokine NK
							SLC2A3	1.61356	1.36903e-15	0.758919	Cytokine NK
							BRI3	1.25983	1.54288e-15	0.722214	Cytokine NK
							GPR160	1.02739	1.67639e-15	0.65628	Cytokine NK
							CLEC4D	1.01374	1.70468e-15	0.608575	Cytokine NK
							IRF2BP2	1.59459	1.86959e-15	0.797059	Cytokine NK
							NCF4	1.66694	1.91123e-15	0.808307	Cytokine NK
							FAM46A	1.55669	3.17248e-15	0.749759	Cytokine NK
							ATP8B4	1.14108	3.52918e-15	0.693173	Cytokine NK
							RNF149	1.7312	3.82575e-15	0.801888	Cytokine NK
							ABCA13	1.24061	5.64429e-15	0.662341	Cytokine NK
							AQP9	0.733829	1.04548e-14	0.693048	Cytokine NK
							CITED4	0.957168	1.28403e-14	0.631727	Cytokine NK
							ATP11A	1.41819	1.3266e-14	0.688779	Cytokine NK
							MXD1	1.35969	1.84047e-14	0.776571	Cytokine NK
							GSR	1.04845	2.26248e-14	0.678466	Cytokine NK
							PDXK	1.22497	2.34235e-14	0.682345	Cytokine NK
							FCAR	1.00775	4.21802e-14	0.631758	Cytokine NK
							ALDH3B1	1.42867	4.45334e-14	0.643037	Cytokine NK
							ADGRG3	1.24533	5.08438e-14	0.707787	Cytokine NK
							SORT1	1.392	7.72865e-14	0.648927	Cytokine NK
							JUND	1.5885	8.778e-14	0.820148	Cytokine NK
							STX3	1.44176	1.07537e-13	0.710622	Cytokine NK
							BCL6	1.12083	1.68056e-13	0.718443	Cytokine NK
							CYBA	1.5327	2.13285e-13	0.808603	Cytokine NK
							VIM	1.83262	2.31408e-13	0.817094	Cytokine NK
							DNAJC5	1.22727	2.61359e-13	0.668822	Cytokine NK
							APMAP	1.56333	2.66024e-13	0.785794	Cytokine NK
							NBEAL2	1.58402	2.94867e-13	0.691553	Cytokine NK
							LILRB2	1.16415	5.39256e-13	0.71835	Cytokine NK
							IRS2	1.27135	5.70306e-13	0.749462	Cytokine NK
							SRGN	1.9818	6.13506e-13	0.809912	Cytokine NK
							ENTPD1	1.11263	1.22706e-12	0.65117	Cytokine NK
							SLC11A1	1.47438	1.93138e-12	0.702365	Cytokine NK
							ZNF516	0.824555	2.40949e-12	0.683825	Cytokine NK
							DOPEY2	1.01583	2.46023e-12	0.681582	Cytokine NK
							LYST	1.47122	2.61853e-12	0.763469	Cytokine NK
							OSCAR	0.709308	2.68416e-12	0.593369	Cytokine NK
							SLC25A37	1.25095	4.33623e-12	0.765245	Cytokine NK
							LTA4H	1.8691	5.78333e-12	0.761677	Cytokine NK
							HCK	1.00325	8.60503e-12	0.65533	Cytokine NK
							PFKFB3	1.40345	1.01825e-11	0.716854	Cytokine NK
							PLEK	1.32701	1.79754e-11	0.75557	Cytokine NK
							ATG2A	1.07914	1.94862e-11	0.720998	Cytokine NK
							CRISPLD2	0.903035	2.19291e-11	0.604649	Cytokine NK
							GRK6	1.55901	2.56457e-11	0.701493	Cytokine NK
							RAB27A	1.02225	2.84131e-11	0.712741	Cytokine NK
							IVNS1ABP	1.37987	4.76604e-11	0.760477	Cytokine NK
							PROK2	1.05951	5.76681e-11	0.665425	Cytokine NK
							BCL2A1	1.19113	5.87793e-11	0.6904	Cytokine NK
							CPEB4	0.823296	6.09399e-11	0.676035	Cytokine NK
							LCP1	1.27795	6.40798e-11	0.79279	Cytokine NK
							IRAK3	0.962907	8.14915e-11	0.698641	Cytokine NK
							MROH6	0.715099	8.64684e-11	0.585969	Cytokine NK
							MARCKS	1.13578	1.19071e-10	0.69336	Cytokine NK
							TMEM170B	0.911193	1.24919e-10	0.638052	Cytokine NK
							FYB	0.824992	1.50021e-10	0.745022	Cytokine NK
							BMX	0.780481	1.99359e-10	0.579472	Cytokine NK
							LAMP1	1.10496	2.36385e-10	0.706291	Cytokine NK
							ELANE	2.36719	2.40139e-10	0.702692	Cytokine NK
							CHD7	1.11496	2.66989e-10	0.669819	Cytokine NK
							ZDHHC18	1.14021	3.41379e-10	0.661764	Cytokine NK
							PRRT4	0.771962	4.12442e-10	0.597685	Cytokine NK
							CLC	1.12149	4.52987e-10	0.597529	Cytokine NK
							KLF2	1.48761	4.56544e-10	0.740084	Cytokine NK
							MMP9	2.24076	6.40499e-10	0.652183	Cytokine NK
							CD93	0.840095	8.14059e-10	0.585268	Cytokine NK
							PLAU	0.803223	8.63212e-10	0.60253	Cytokine NK
							CEBPB	1.09456	8.90905e-10	0.687704	Cytokine NK
							EFHD2	1.36998	1.1376e-09	0.745349	Cytokine NK
							ACSL1	1.51238	1.25367e-09	0.728508	Cytokine NK
							RASGRP4	0.860825	1.27091e-09	0.614464	Cytokine NK
							ULK1	1.23302	1.455e-09	0.709469	Cytokine NK
							MYO1F	1.07543	2.41838e-09	0.742748	Cytokine NK
							CEBPD	0.882868	2.48161e-09	0.63774	Cytokine NK
							ZBTB7B	0.773183	2.60038e-09	0.602437	Cytokine NK
							ZFAND5	1.45486	2.77759e-09	0.755165	Cytokine NK
							ARID3A	0.774832	4.19942e-09	0.647166	Cytokine NK
							ZBTB7A	1.14789	4.29435e-09	0.689185	Cytokine NK
							RCOR1	1.25943	4.81049e-09	0.66971	Cytokine NK
							HELZ2	0.900479	5.21243e-09	0.638364	Cytokine NK
							IL4R	1.07594	5.76729e-09	0.678357	Cytokine NK
							TMEM154	1.08918	5.77424e-09	0.65385	Cytokine NK
							AP5B1	0.822431	8.22911e-09	0.632194	Cytokine NK
							TKT	1.09558	8.55516e-09	0.766366	Cytokine NK
							TREM1	1.43731	1.05108e-08	0.647929	Cytokine NK
							TGFB1	1.21263	1.32553e-08	0.668214	Cytokine NK
							MAPK14	1.73637	1.67811e-08	0.710311	Cytokine NK
							MSRB1	1.29721	2.02755e-08	0.633627	Cytokine NK
							SLCO4C1	1.09851	2.16373e-08	0.62188	Cytokine NK
							SYNJ1	0.800921	2.30505e-08	0.642477	Cytokine NK
							GYG1	1.24034	2.38865e-08	0.683794	Cytokine NK
							CBX4	1.14548	3.51656e-08	0.687035	Cytokine NK
							PTPN6	1.29935	3.63646e-08	0.688187	Cytokine NK
							PDZD8	1.27603	3.87561e-08	0.674929	Cytokine NK
							CEACAM3	0.776529	5.27072e-08	0.600162	Cytokine NK
							CSGALNACT2	1.11176	6.74895e-08	0.688312	Cytokine NK
							LPAR2	1.04512	1.16766e-07	0.649737	Cytokine NK
							LPCAT2	0.75681	1.25504e-07	0.651341	Cytokine NK
							SEMA4A	0.867423	1.27068e-07	0.600006	Cytokine NK
							RIOK3	1.28598	1.31864e-07	0.727542	Cytokine NK
							ADRBK1	1.51903	1.73932e-07	0.748014	Cytokine NK
							SLC26A6	0.721582	1.85346e-07	0.615321	Cytokine NK
							ASAP1	1.10503	1.9576e-07	0.67669	Cytokine NK
							ARFGEF1	1.38094	2.55296e-07	0.698906	Cytokine NK
							S100A6	0.923058	2.88626e-07	0.739772	Cytokine NK
							RASSF2	0.898791	2.97369e-07	0.713053	Cytokine NK
							MYADM	1.19209	2.98382e-07	0.713395	Cytokine NK
							NADK	0.952134	2.99952e-07	0.652884	Cytokine NK
							WAS	0.938892	3.06693e-07	0.687486	Cytokine NK
							CMIP	1.10086	4.07792e-07	0.669258	Cytokine NK
							DAPK2	1.08354	5.05015e-07	0.614121	Cytokine NK
							PGD	1.59084	5.21701e-07	0.692487	Cytokine NK
							ALAS1	1.15743	5.90578e-07	0.653881	Cytokine NK
							FBXO9	1.32928	6.17935e-07	0.691272	Cytokine NK
							CHIT1	1.11143	6.39334e-07	0.593338	Cytokine NK
							TMEM55A	1.00959	7.03805e-07	0.637522	Cytokine NK
							FAM107B	1.22509	8.07872e-07	0.701197	Cytokine NK
							PELI1	1.26646	8.90771e-07	0.712258	Cytokine NK
							PTX3	0.724017	9.15528e-07	0.569782	Cytokine NK
							FOSB	1.24007	1.68573e-06	0.725968	Cytokine NK
							CTSS	1.21496	2.55413e-06	0.718132	Cytokine NK
							MBOAT7	1.29027	2.82948e-06	0.677656	Cytokine NK
							FCER1G	0.813602	3.30085e-06	0.698782	Cytokine NK
							SERPINB1	1.11018	3.37983e-06	0.73019	Cytokine NK
							ITGB2	0.976805	5.47265e-06	0.719066	Cytokine NK
							RAP1A	0.901683	5.57018e-06	0.678248	Cytokine NK
							AGO4	0.987752	6.10812e-06	0.641713	Cytokine NK
							ATXN1	1.25104	6.13373e-06	0.633316	Cytokine NK
							CAPZA1	1.46381	8.13991e-06	0.717805	Cytokine NK
							CD177	0.82614	8.28403e-06	0.556882	Cytokine NK
							CASP10	0.933161	8.88494e-06	0.648615	Cytokine NK
							NFIL3	1.26531	1.04544e-05	0.610787	Cytokine NK
							FAM8A1	1.00384	1.17021e-05	0.640171	Cytokine NK
							STX11	0.79541	1.2595e-05	0.595488	Cytokine NK
							KIF21B	1.10443	1.32239e-05	0.622535	Cytokine NK
							ALDH2	0.780385	1.34491e-05	0.605459	Cytokine NK
							PRKCD	1.06982	1.49962e-05	0.646621	Cytokine NK
							PLCB2	0.994433	1.55395e-05	0.647182	Cytokine NK
							PRTN3	1.15421	1.74171e-05	0.599882	Cytokine NK
							QSOX1	1.27902	1.76801e-05	0.628003	Cytokine NK
							STXBP2	1.5823	2.0655e-05	0.690758	Cytokine NK
							IPCEF1	0.803468	2.44111e-05	0.593837	Cytokine NK
							TTLL3	1.22539	2.69218e-05	0.63559	Cytokine NK
							AGFG1	0.999244	3.67555e-05	0.669679	Cytokine NK
							SIRPA	0.763931	5.25874e-05	0.589225	Cytokine NK
							LSP1	0.831977	5.29325e-05	0.705263	Cytokine NK
							CPNE2	0.993151	5.59914e-05	0.638021	Cytokine NK
							H1F0	1.01066	6.23394e-05	0.608746	Cytokine NK
							ZNF316	0.78314	6.49985e-05	0.588695	Cytokine NK
							PLP2	0.848984	7.04576e-05	0.668869	Cytokine NK
							FUT4	0.777112	7.37853e-05	0.598386	Cytokine NK
							MFSD10	1.02588	9.85965e-05	0.673823	Cytokine NK
							TRPM6	0.799468	0.000106679	0.561742	Cytokine NK
							DOK3	1.09213	0.000112662	0.673916	Cytokine NK
							CFLAR	1.07406	0.000114381	0.705777	Cytokine NK
							KIAA1109	1.32356	0.000135151	0.680024	Cytokine NK
							IL17RA	0.87018	0.000178066	0.652043	Cytokine NK
							HNRNPH1	0.966001	0.000191092	0.714003	Cytokine NK
							SYNE1	1.4298	0.000195195	0.695198	Cytokine NK
							PTBP3	1.18529	0.000213487	0.677905	Cytokine NK
							ADAM8	0.997459	0.000214569	0.659022	Cytokine NK
							KDM6B	0.775963	0.000224113	0.654535	Cytokine NK
							BST1	0.954829	0.000247414	0.615446	Cytokine NK
							MMP25	0.969781	0.00024851	0.61194	Cytokine NK
							MIDN	1.27984	0.000256198	0.660409	Cytokine NK
							H6PD	0.847795	0.000256358	0.614464	Cytokine NK
							C19orf43	1.048	0.000300527	0.68356	Cytokine NK
							IGF2R	0.988578	0.000305726	0.658212	Cytokine NK
							ADSS	1.35391	0.000315324	0.661951	Cytokine NK
							LILRB3	0.868619	0.000321122	0.600598	Cytokine NK
							LYN	0.939948	0.000354808	0.658804	Cytokine NK
							NPTN	0.849014	0.000370725	0.595956	Cytokine NK
							G6PD	1.02362	0.000372696	0.623454	Cytokine NK
							SLA	1.29222	0.000392795	0.668557	Cytokine NK
							PSTPIP2	1.27273	0.000411231	0.621584	Cytokine NK
							TSPAN2	1.151	0.00043608	0.591032	Cytokine NK
							PLSCR1	1.41303	0.000548038	0.684012	Cytokine NK
							KDM1B	0.779618	0.000637349	0.628283	Cytokine NK
							PPP1R15B	1.37917	0.000648603	0.677313	Cytokine NK
							TNFAIP8	0.881451	0.000789132	0.620525	Cytokine NK
							RHOG	1.32796	0.000823585	0.682267	Cytokine NK
							UBN1	0.776288	0.000830696	0.647322	Cytokine NK
							C10orf54	0.997078	0.00113258	0.65815	Cytokine NK
							SDCBP	1.25833	0.00132986	0.682267	Cytokine NK
							CCPG1	0.841785	0.00135682	0.623158	Cytokine NK
							PFKFB2	0.753331	0.00154898	0.580376	Cytokine NK
							AMPD2	1.08947	0.00158026	0.656374	Cytokine NK
							ARHGAP19	0.719638	0.00180016	0.590066	Cytokine NK
							ARPC4	1.5328	0.00188865	0.68744	Cytokine NK
							CTSG	0.8622	0.00193625	0.559842	Cytokine NK
							KIF1B	0.837263	0.00205384	0.620758	Cytokine NK
							CDKN2D	1.20564	0.00207666	0.66999	Cytokine NK
							SAMSN1	1.08529	0.00236252	0.65494	Cytokine NK
							SNX3	0.813135	0.00244263	0.669024	Cytokine NK
							ATP2A3	1.23026	0.00268802	0.674836	Cytokine NK
							CD63	0.957654	0.00319803	0.67912	Cytokine NK
							FCGR3B	0.763907	0.00442012	0.613529	Cytokine NK
							BOD1L1	0.831269	0.00593975	0.670255	Cytokine NK
							LIN7A	0.719833	0.00641197	0.568971	Cytokine NK
							FBXW2	1.03268	0.00720021	0.64659	Cytokine NK
							BAZ1A	1.17042	0.00957693	0.666563	Cytokine NK
							CA4	0.703625	0.0109188	0.552831	Cytokine NK
							ERO1A	0.788281	0.0137595	0.617767	Cytokine NK
							MCU	0.708034	0.0138529	0.590767	Cytokine NK
							RILPL2	0.722421	0.0173096	0.643006	Cytokine NK
							ZBTB34	0.947952	0.0188515	0.567351	Cytokine NK
							FLOT2	0.827425	0.0189444	0.621569	Cytokine NK
							SMCHD1	0.732093	0.0193005	0.673994	Cytokine NK
							RNF24	1.0047	0.0210485	0.639049	Cytokine NK
							ZFAND3	1.40969	0.0219105	0.615555	Cytokine NK
							RNASET2	1.15642	0.0231268	0.656249	Cytokine NK
							C20orf27	0.874532	0.0243052	0.622784	Cytokine NK
							SOS2	0.80938	0.0312683	0.62336	Cytokine NK
							ATP6V0B	0.93045	0.0483798	0.672296	Cytokine NK
							CCR7	1.23692	2.90493e-12	0.790601	CD4 naive T
							SELL	0.851512	1.57145e-09	0.770243	CD4 naive T
							EPHX2	0.843388	1.08831e-05	0.65034	CD4 naive T
							GZMH	3.18551	3.22146e-28	0.982646	CD4 effector T
							GZMB	2.30057	1.23898e-25	0.888835	CD4 effector T
							FGFBP2	2.57665	1.27631e-25	0.901456	CD4 effector T
							HOPX	1.70578	2.2256e-23	0.872937	CD4 effector T
							PRF1	2.19671	2.63862e-23	0.925607	CD4 effector T
							CCL4	1.91889	3.13511e-22	0.837864	CD4 effector T
							CST7	1.89794	1.97826e-21	0.918204	CD4 effector T
							NKG7	3.43979	1.48329e-20	0.979976	CD4 effector T
							CCL5	2.53258	2.19153e-20	0.974757	CD4 effector T
							ADGRG1	1.14263	3.01189e-19	0.756614	CD4 effector T
							C1orf21	1.28717	6.226e-18	0.723665	CD4 effector T
							GZMA	1.72269	1.10025e-17	0.904369	CD4 effector T
							PLEK	1.55895	2.23975e-17	0.829672	CD4 effector T
							S1PR5	1.41918	6.5479e-16	0.771723	CD4 effector T
							SPON2	1.63049	8.12138e-14	0.738228	CD4 effector T
							PRSS23	1.31178	3.9952e-12	0.714563	CD4 effector T
							KLRG1	1.41314	4.04358e-12	0.794175	CD4 effector T
							EFHD2	1.24729	1.40817e-11	0.72142	CD4 effector T
							FCRL6	1.1097	1.59058e-11	0.702427	CD4 effector T
							C12orf75	1.25042	6.97619e-11	0.808617	CD4 effector T
							CX3CR1	1.33243	2.35821e-10	0.659223	CD4 effector T
							ADRB2	0.840629	5.00935e-10	0.646966	CD4 effector T
							LGALS1	1.95813	6.77993e-10	0.815049	CD4 effector T
							SH3BGRL3	0.977542	7.13665e-10	0.876578	CD4 effector T
							HLA-DPB1	1.44203	2.62298e-09	0.803883	CD4 effector T
							ZEB2	0.956719	1.51421e-08	0.693325	CD4 effector T
							S100A4	0.876916	5.45315e-08	0.847087	CD4 effector T
							ANXA2	0.850686	8.00538e-08	0.784466	CD4 effector T
							HLA-C	0.72312	2.64272e-07	0.835983	CD4 effector T
							HLA-DRB1	0.728754	5.14398e-07	0.708252	CD4 effector T
							APOBEC3G	0.839375	7.14406e-07	0.729248	CD4 effector T
							MYO1F	1.19246	1.20943e-06	0.768083	CD4 effector T
							APMAP	1.33312	2.28678e-06	0.745388	CD4 effector T
							RUNX3	1.17335	3.58605e-06	0.751942	CD4 effector T
							HLA-DPA1	1.11512	1.09967e-05	0.741262	CD4 effector T
							SYNE1	1.05642	1.62017e-05	0.762925	CD4 effector T
							STOM	0.835887	2.05647e-05	0.723786	CD4 effector T
							ITGB1	0.999937	3.34146e-05	0.77415	CD4 effector T
							CTSW	1.1922	8.29577e-05	0.737379	CD4 effector T
							CD99	1.0072	0.000115139	0.781371	CD4 effector T
							CLIC1	1.02402	0.000116982	0.768811	CD4 effector T
							GNLY	3.32996	0.000119492	0.732767	CD4 effector T
							ANXA1	0.920001	0.00037751	0.76699	CD4 effector T
							PROK2	0.878249	0.0003887	0.585498	CD4 effector T
							PATL2	1.01217	0.000515575	0.680704	CD4 effector T
							MYOM2	1.27724	0.0010217	0.648665	CD4 effector T
							IFITM2	0.767032	0.00184691	0.763835	CD4 effector T
							TPST2	1.07875	0.00193633	0.669478	CD4 effector T
							PREX1	0.762256	0.00373558	0.663835	CD4 effector T
							CD300A	1.02747	0.00389036	0.637318	CD4 effector T
							IL18RAP	0.710773	0.00531356	0.582767	CD4 effector T
							HCST	0.731727	0.00566945	0.752306	CD4 effector T
							RAB29	0.999634	0.0057374	0.644175	CD4 effector T
							FBXO6	0.808185	0.00608306	0.601638	CD4 effector T
							FOSL2	0.815165	0.00872426	0.626092	CD4 effector T
							CTSC	0.93742	0.00962022	0.711711	CD4 effector T
							CD74	0.777528	0.0110601	0.743629	CD4 effector T
							FLNA	0.93719	0.0148026	0.709587	CD4 effector T
							LYAR	0.788214	0.0167242	0.677427	CD4 effector T
							KLRD1	0.851672	0.0169998	0.60085	CD4 effector T
							RASSF1	0.759195	0.0184772	0.670328	CD4 effector T
							ID2	0.868045	0.0255658	0.707646	CD4 effector T
							IQGAP1	0.815279	0.0274129	0.705704	CD4 effector T
							SERTAD3	0.712388	0.0346679	0.580765	CD4 effector T
							PYHIN1	0.991091	0.0364757	0.694357	CD4 effector T
							CCR7	1.80794	2.73668e-32	0.923384	CD8 naive T
							RPL31	0.749871	4.82019e-32	0.946656	CD8 naive T
							RPL32	0.762994	2.11797e-31	0.942475	CD8 naive T
							RPS6	0.737285	5.76651e-30	0.932999	CD8 naive T
							RPS3A	0.750222	3.10232e-29	0.928094	CD8 naive T
							RPL10	0.724294	1.35687e-28	0.923746	CD8 naive T
							RPLP1	0.769622	5.132e-28	0.919788	CD8 naive T
							RPS13	0.745203	3.06313e-26	0.907386	CD8 naive T
							RPS23	0.761582	3.20495e-26	0.907246	CD8 naive T
							RPS12	0.721525	5.46081e-26	0.905602	CD8 naive T
							RPS5	0.951348	3.89388e-21	0.869454	CD8 naive T
							ACTN1	1.26868	5.95922e-21	0.797938	CD8 naive T
							LEF1	1.32149	4.77772e-19	0.797659	CD8 naive T
							EEF1B2	0.807342	7.86423e-18	0.842642	CD8 naive T
							MAL	1.40264	3.66453e-17	0.776198	CD8 naive T
							SELL	1.0279	4.89271e-16	0.818729	CD8 naive T
							LDHB	0.914212	3.56631e-15	0.819203	CD8 naive T
							RPL22	0.750633	4.24796e-12	0.789548	CD8 naive T
							LTB	0.921391	6.08017e-11	0.758222	CD8 naive T
							PIM2	0.889508	1.01309e-10	0.755184	CD8 naive T
							ABLIM1	0.880858	2.53824e-10	0.714967	CD8 naive T
							SATB1	0.856927	3.39764e-10	0.736789	CD8 naive T
							TXK	0.969572	2.37239e-09	0.695262	CD8 naive T
							TRABD2A	0.963058	3.76814e-09	0.699052	CD8 naive T
							LDLRAP1	0.78704	2.86018e-08	0.715858	CD8 naive T
							NELL2	0.784685	9.57414e-08	0.71126	CD8 naive T
							TMEM123	0.803114	1.15788e-07	0.727648	CD8 naive T
							RGS10	0.757577	1.46101e-07	0.721405	CD8 naive T
							NOSIP	0.842524	1.8138e-07	0.726533	CD8 naive T
							IL6ST	0.719559	1.39659e-06	0.669342	CD8 naive T
							TCF7	0.956391	2.41089e-06	0.709476	CD8 naive T
							DGKA	0.824713	2.79911e-06	0.69922	CD8 naive T
							NUCB2	0.701062	8.45213e-06	0.70655	CD8 naive T
							AIF1	1.04194	6.97514e-05	0.659337	CD8 naive T
							OXNAD1	0.743291	0.000710874	0.646098	CD8 naive T
							S100B	1.26159	0.00705378	0.612709	CD8 naive T
							GZMH	2.39792	1.497e-33	0.952389	CD8 effector T
							GZMB	2.34733	3.7355e-30	0.867507	CD8 effector T
							PRF1	1.68514	3.82858e-27	0.916263	CD8 effector T
							NKG7	1.63083	1.42778e-26	0.940445	CD8 effector T
							FGFBP2	1.98184	1.61305e-24	0.880497	CD8 effector T
							ADGRG1	1.25928	1.20588e-22	0.790118	CD8 effector T
							FCGR3A	1.55325	6.28717e-21	0.753501	CD8 effector T
							FCRL6	1.13252	4.32261e-20	0.807166	CD8 effector T
							S1PR5	1.23639	5.79833e-19	0.778992	CD8 effector T
							S100A4	1.13833	1.00574e-18	0.878959	CD8 effector T
							KLRD1	1.53073	1.14881e-18	0.817474	CD8 effector T
							SH3BGRL3	0.875061	8.24923e-18	0.871139	CD8 effector T
							PLEK	1.28151	1.00726e-17	0.840838	CD8 effector T
							CST7	1.19969	1.52501e-16	0.841361	CD8 effector T
							CCL5	1.07161	1.03074e-15	0.847971	CD8 effector T
							HOPX	1.35519	3.51367e-13	0.751113	CD8 effector T
							MYO1F	1.14469	4.43295e-13	0.798233	CD8 effector T
							PRSS23	1.04932	6.42692e-12	0.689005	CD8 effector T
							APOBEC3C	1.08342	1.16802e-11	0.789529	CD8 effector T
							GZMA	0.964553	3.29017e-11	0.794372	CD8 effector T
							HLA-DPB1	0.929477	1.52315e-09	0.772709	CD8 effector T
							CD99	0.86359	3.65737e-09	0.776178	CD8 effector T
							CTSW	0.863513	8.44309e-09	0.774247	CD8 effector T
							ZEB2	0.978879	1.32506e-08	0.717997	CD8 effector T
							TTC38	0.952373	1.48522e-08	0.655988	CD8 effector T
							LGALS1	1.48873	1.71365e-08	0.727814	CD8 effector T
							ZNF683	0.99731	5.04426e-08	0.636976	CD8 effector T
							PYHIN1	0.885863	1.45895e-07	0.728861	CD8 effector T
							C12orf75	0.86876	2.17572e-07	0.729974	CD8 effector T
							CLIC1	0.764264	3.27622e-07	0.747382	CD8 effector T
							ANXA1	0.736974	7.29524e-07	0.744045	CD8 effector T
							C1orf21	0.883374	9.57304e-07	0.663056	CD8 effector T
							SLAMF7	0.782795	2.28395e-06	0.687696	CD8 effector T
							ITGB1	0.83018	3.96613e-06	0.685209	CD8 effector T
							KLRG1	0.804231	8.56077e-06	0.694764	CD8 effector T
							GNLY	2.59096	1.7729e-05	0.695517	CD8 effector T
							YWHAQ	0.790776	1.89656e-05	0.724149	CD8 effector T
							CD63	0.774069	7.51517e-05	0.690543	CD8 effector T
							SYNE1	0.792678	0.00010709	0.710733	CD8 effector T
							APMAP	0.807119	0.000153616	0.702094	CD8 effector T
							CLIC3	0.959209	0.000182303	0.636747	CD8 effector T
							ABI3	0.911182	0.000188217	0.636616	CD8 effector T
							SYNE2	0.706594	0.000200205	0.714529	CD8 effector T
							PPP2R5C	0.732243	0.000250508	0.715347	CD8 effector T
							BIN2	0.70827	0.0004853	0.70949	CD8 effector T
							SPON2	1.08462	0.000748113	0.633475	CD8 effector T
							APOBEC3G	0.722608	0.00167177	0.67176	CD8 effector T
							ANXA5	0.759955	0.0348533	0.639856	CD8 effector T
							GZMK	1.08155	1.5556e-20	0.802227	CD8 memory T
							CXCR4	0.720981	9.04373e-09	0.781478	CD8 memory T
							DUSP2	1.05257	2.58008e-08	0.772267	CD8 memory T
							PIK3R1	1.01293	1.5018e-07	0.718893	CD8 memory T
							RGS1	1.70721	3.80724e-07	0.722233	CD8 memory T
							DUSP1	0.869095	1.78082e-05	0.731511	CD8 memory T
							ZFP36	0.844594	5.0695e-05	0.730229	CD8 memory T
							CD74	0.923671	9.40764e-05	0.725506	CD8 memory T
							NR4A2	0.858335	0.0384595	0.667814	CD8 memory T
							MPO	1.77993	1.21241e-90	0.943971	hMDP/cMoP
							RPS6	0.7173	1.4181e-73	0.901122	hMDP/cMoP
							PRSS57	1.25032	5.50092e-71	0.890162	hMDP/cMoP
							RPLP0	0.799146	5.40677e-70	0.891541	hMDP/cMoP
							ITM2C	1.00307	5.67588e-69	0.886068	hMDP/cMoP
							CALR	1.1161	5.32717e-60	0.863468	hMDP/cMoP
							NUCB2	0.971435	1.5006e-58	0.858526	hMDP/cMoP
							HSP90B1	0.829889	2.269e-55	0.849719	hMDP/cMoP
							MYB	0.813359	7.85189e-55	0.842737	hMDP/cMoP
							CDK6	0.82625	7.90721e-55	0.845529	hMDP/cMoP
							HMGA1	0.829922	4.60148e-53	0.842511	hMDP/cMoP
							NPM1	0.806714	1.22416e-51	0.83817	hMDP/cMoP
							LDHB	0.729497	2.08985e-51	0.836997	hMDP/cMoP
							SPNS3	0.794494	8.21053e-51	0.827874	hMDP/cMoP
							PLAC8	0.786878	1.22616e-50	0.835065	hMDP/cMoP
							PEBP1	0.766874	1.64458e-49	0.829644	hMDP/cMoP
							CD38	0.737504	4.47691e-47	0.816278	hMDP/cMoP
							NREP	0.754741	1.41316e-46	0.818231	hMDP/cMoP
							CDCA7	0.746156	2.29535e-46	0.81828	hMDP/cMoP
							ANKRD36C	0.702507	4.14655e-46	0.81257	hMDP/cMoP
							HELLS	0.809261	8.40649e-46	0.813681	hMDP/cMoP
							ANKRD28	0.78441	2.14258e-44	0.811818	hMDP/cMoP
							AZU1	1.6988	4.00106e-44	0.81355	hMDP/cMoP
							C1QTNF4	1.2138	4.47457e-44	0.79481	hMDP/cMoP
							SOX4	0.753442	5.62732e-44	0.812578	hMDP/cMoP
							CTSG	1.13118	1.44883e-42	0.792329	hMDP/cMoP
							MCM4	0.7656	6.50555e-42	0.80147	hMDP/cMoP
							MCM7	0.813503	2.00858e-41	0.802991	hMDP/cMoP
							BZRAP1	0.816266	2.1175e-39	0.78477	hMDP/cMoP
							PRTN3	2.08489	4.1073e-39	0.79571	hMDP/cMoP
							ELANE	2.00923	6.23536e-39	0.795431	hMDP/cMoP
							FLT3	0.712546	1.72436e-38	0.787225	hMDP/cMoP
							CLEC11A	1.16683	1.17047e-30	0.763952	hMDP/cMoP
							AREG	0.756307	5.33375e-13	0.676519	hMDP/cMoP
							S100A9	1.96919	2.38611e-88	0.971293	Classical monocyte
							S100A8	1.92695	9.36114e-84	0.95919	Classical monocyte
							VCAN	1.75781	2.43221e-75	0.936035	Classical monocyte
							CD14	1.25773	1.63541e-47	0.84783	Classical monocyte
							FCN1	1.00459	6.33974e-45	0.840205	Classical monocyte
							LYZ	0.798831	5.42696e-43	0.833191	Classical monocyte
							CTSD	0.928562	9.89119e-42	0.828531	Classical monocyte
							CSF3R	0.920721	1.02872e-40	0.824719	Classical monocyte
							SLC2A3	1.34498	2.24247e-40	0.821718	Classical monocyte
							PLBD1	1.19882	2.67577e-40	0.819596	Classical monocyte
							S100A12	1.63141	8.42737e-40	0.802849	Classical monocyte
							MNDA	0.808965	8.61793e-38	0.813517	Classical monocyte
							ITGAM	1.19579	8.48369e-37	0.806141	Classical monocyte
							CD36	1.07899	2.94389e-36	0.802721	Classical monocyte
							FOS	0.779987	3.49694e-35	0.803191	Classical monocyte
							LRRK2	1.00371	5.4924e-35	0.7996	Classical monocyte
							CKAP4	1.04115	9.91817e-35	0.78533	Classical monocyte
							PADI4	1.29199	1.28631e-34	0.788713	Classical monocyte
							GRN	0.742446	3.00756e-34	0.799399	Classical monocyte
							MEGF9	0.945359	1.30867e-33	0.796016	Classical monocyte
							JUN	0.969947	1.64648e-32	0.792217	Classical monocyte
							FGR	0.738508	3.28088e-31	0.786735	Classical monocyte
							PTPRE	0.816264	4.06054e-30	0.782028	Classical monocyte
							MS4A6A	0.750566	4.07288e-30	0.781159	Classical monocyte
							QPCT	0.78025	1.08121e-29	0.720339	Classical monocyte
							CYP1B1	1.37051	1.89078e-28	0.727655	Classical monocyte
							SELL	0.760467	1.26641e-26	0.766494	Classical monocyte
							CLEC4E	0.816185	1.07948e-25	0.735296	Classical monocyte
							IRS2	0.85758	1.22167e-25	0.760439	Classical monocyte
							TMEM170B	0.808185	4.00014e-24	0.752976	Classical monocyte
							VNN2	1.15044	1.44306e-23	0.735638	Classical monocyte
							SLC11A1	0.924261	1.06049e-22	0.74745	Classical monocyte
							ALDH2	0.752311	4.78312e-20	0.731749	Classical monocyte
							FPR1	0.815972	2.24601e-19	0.724762	Classical monocyte
							BST1	0.769127	4.14159e-19	0.725701	Classical monocyte
							CXCL8	1.61384	4.82213e-19	0.728735	Classical monocyte
							TREM1	0.939798	2.86463e-17	0.712581	Classical monocyte
							NAMPT	0.772644	8.42392e-17	0.71695	Classical monocyte
							HIF1A	0.745858	2.44717e-16	0.714325	Classical monocyte
							ALOX5AP	0.729506	3.99468e-16	0.679734	Classical monocyte
							RGS2	0.90741	1.70146e-15	0.709423	Classical monocyte
							BCL6	0.841791	8.22707e-15	0.702801	Classical monocyte
							THBS1	1.47557	4.8981e-14	0.693473	Classical monocyte
							CD93	0.702664	1.66478e-13	0.694	Classical monocyte
							TNFAIP3	0.879057	2.65291e-13	0.695847	Classical monocyte
							S1PR3	0.752395	1.20509e-12	0.642933	Classical monocyte
							SGK1	0.778508	1.63718e-12	0.689775	Classical monocyte
							FOLR3	0.966369	1.27346e-11	0.650943	Classical monocyte
							G0S2	0.774024	7.81729e-08	0.656945	Classical monocyte
							ANPEP	0.744995	6.07875e-05	0.629475	Classical monocyte
							LST1	1.89746	3.06218e-82	0.956853	Non-classical monocyte
							FCGR3A	2.40007	5.29462e-80	0.95038	Non-classical monocyte
							FCER1G	1.77795	3.15818e-79	0.948633	Non-classical monocyte
							TMSB4X	1.14295	1.00061e-75	0.938894	Non-classical monocyte
							FTL	1.34685	7.12739e-74	0.933651	Non-classical monocyte
							S100A4	1.40066	3.43295e-72	0.928833	Non-classical monocyte
							CDKN1C	1.90512	6.64949e-71	0.896385	Non-classical monocyte
							MS4A7	1.75717	3.93001e-70	0.922138	Non-classical monocyte
							AIF1	1.27709	4.31874e-70	0.922746	Non-classical monocyte
							RHOC	1.68328	9.56073e-70	0.891936	Non-classical monocyte
							IFITM2	1.53919	1.10901e-68	0.918591	Non-classical monocyte
							S100A11	1.34011	2.36066e-66	0.911679	Non-classical monocyte
							IFITM3	1.60374	5.90754e-66	0.910388	Non-classical monocyte
							MTSS1	1.11575	1.54652e-62	0.875565	Non-classical monocyte
							TYROBP	1.11511	4.08041e-59	0.889389	Non-classical monocyte
							TCF7L2	1.25041	6.48853e-59	0.88047	Non-classical monocyte
							SH3BGRL3	1.37396	9.20992e-58	0.884855	Non-classical monocyte
							LYN	1.16712	1.0185e-57	0.884879	Non-classical monocyte
							SERPINA1	1.30674	4.68827e-57	0.882717	Non-classical monocyte
							RPS27	1.20714	1.36847e-56	0.881301	Non-classical monocyte
							SLC44A2	0.955201	1.71363e-55	0.84787	Non-classical monocyte
							SIGLEC10	1.12286	2.1207e-55	0.857768	Non-classical monocyte
							PTPRC	0.974027	9.41768e-55	0.875312	Non-classical monocyte
							PECAM1	1.11631	9.72364e-53	0.868552	Non-classical monocyte
							FTH1	1.00739	2.55461e-50	0.835141	Non-classical monocyte
							CST3	0.861018	1.42513e-49	0.857887	Non-classical monocyte
							LRRC25	1.04823	1.18394e-48	0.850839	Non-classical monocyte
							HLA-E	0.819791	2.70114e-48	0.853458	Non-classical monocyte
							WARS	1.07408	4.49454e-48	0.852066	Non-classical monocyte
							CSF1R	1.08147	4.58649e-48	0.851725	Non-classical monocyte
							CRIP1	1.40514	7.21181e-48	0.806804	Non-classical monocyte
							RPS19	0.824657	2.11142e-46	0.846792	Non-classical monocyte
							C10orf54	0.945594	1.27802e-45	0.843931	Non-classical monocyte
							ATP5E	0.792079	1.14969e-44	0.840566	Non-classical monocyte
							SAT1	0.983756	5.49123e-44	0.8381	Non-classical monocyte
							TNFRSF1B	0.963612	8.23854e-44	0.837391	Non-classical monocyte
							PTP4A3	0.775363	8.27449e-44	0.756383	Non-classical monocyte
							HMOX1	1.11334	2.18441e-43	0.795767	Non-classical monocyte
							CSTB	0.940098	1.18111e-42	0.832985	Non-classical monocyte
							HCK	0.973188	5.84741e-42	0.830415	Non-classical monocyte
							CXCL16	0.978435	6.5263e-42	0.799899	Non-classical monocyte
							CDH23	1.03506	7.5656e-42	0.809023	Non-classical monocyte
							IFI30	1.09976	8.91759e-42	0.804963	Non-classical monocyte
							LILRB1	0.781913	1.1819e-41	0.806936	Non-classical monocyte
							COTL1	0.706958	1.30517e-41	0.829327	Non-classical monocyte
							CORO1A	0.970854	3.57324e-41	0.818455	Non-classical monocyte
							TXNIP	0.847493	1.47697e-40	0.825357	Non-classical monocyte
							CTSL	0.970693	4.21692e-40	0.78322	Non-classical monocyte
							NEURL1	0.816118	9.82168e-40	0.773197	Non-classical monocyte
							PILRA	0.880755	1.5298e-39	0.817087	Non-classical monocyte
							MTPN	0.813112	2.78062e-39	0.820472	Non-classical monocyte
							LILRB2	0.949479	2.99897e-39	0.820209	Non-classical monocyte
							FAM110A	1.09999	7.07795e-39	0.786382	Non-classical monocyte
							RABGAP1L	0.928278	1.22714e-37	0.806858	Non-classical monocyte
							BCL2A1	0.991924	5.03275e-37	0.806148	Non-classical monocyte
							TIMP1	1.30358	5.68936e-37	0.810655	Non-classical monocyte
							CKB	0.914722	1.21056e-36	0.714523	Non-classical monocyte
							SCIMP	0.933064	1.57751e-36	0.796226	Non-classical monocyte
							CD52	1.41345	1.99205e-36	0.809277	Non-classical monocyte
							PSAP	0.713407	3.81115e-36	0.808209	Non-classical monocyte
							CX3CR1	1.15923	3.84405e-36	0.793433	Non-classical monocyte
							ZNF703	0.890395	5.69112e-36	0.776126	Non-classical monocyte
							CTSS	0.787381	1.74768e-34	0.8015	Non-classical monocyte
							ABI3	0.880226	3.11346e-34	0.775224	Non-classical monocyte
							S100A6	0.788935	3.42587e-34	0.800304	Non-classical monocyte
							FAM26F	1.05297	1.05354e-33	0.79677	Non-classical monocyte
							EMP3	0.787587	4.11864e-33	0.795784	Non-classical monocyte
							SELPLG	0.931015	2.05947e-32	0.789196	Non-classical monocyte
							OAS1	0.952054	4.59953e-32	0.778555	Non-classical monocyte
							CHST15	0.770024	5.71821e-32	0.778173	Non-classical monocyte
							DRAP1	0.721803	7.74321e-32	0.783234	Non-classical monocyte
							DOK2	0.894391	2.58795e-30	0.770271	Non-classical monocyte
							CTSC	0.762504	3.18843e-30	0.783538	Non-classical monocyte
							ADGRE2	0.778303	3.85773e-30	0.767944	Non-classical monocyte
							H3F3A	0.797906	8.43096e-30	0.772021	Non-classical monocyte
							PAG1	0.8897	1.32136e-29	0.772501	Non-classical monocyte
							POU2F2	0.756485	1.77e-29	0.780237	Non-classical monocyte
							ITGB1	0.935495	2.08887e-29	0.771021	Non-classical monocyte
							SLC2A6	0.829473	3.38788e-29	0.758089	Non-classical monocyte
							TSPAN14	0.80293	4.98253e-29	0.776862	Non-classical monocyte
							CYTIP	0.781641	8.04065e-29	0.775839	Non-classical monocyte
							MAFB	0.735181	1.81005e-28	0.7739	Non-classical monocyte
							INSIG1	0.927684	2.0235e-28	0.763626	Non-classical monocyte
							PSMB9	0.772985	4.37809e-28	0.773606	Non-classical monocyte
							CD48	0.762444	1.50424e-27	0.771217	Non-classical monocyte
							RHOB	0.716369	6.04486e-27	0.766839	Non-classical monocyte
							CARD16	0.937389	2.58754e-26	0.763988	Non-classical monocyte
							ITGAL	0.73008	1.10231e-25	0.76294	Non-classical monocyte
							GIMAP7	0.822112	1.69963e-25	0.726188	Non-classical monocyte
							BIN2	0.70334	2.64897e-25	0.760545	Non-classical monocyte
							DEDD2	0.724299	2.65209e-25	0.739809	Non-classical monocyte
							BID	0.753944	1.86778e-24	0.756721	Non-classical monocyte
							HES1	1.09253	1.90088e-24	0.692443	Non-classical monocyte
							NAAA	0.736585	8.14478e-24	0.749978	Non-classical monocyte
							TNFSF10	0.862602	6.33775e-23	0.747694	Non-classical monocyte
							VMO1	1.29806	1.30237e-21	0.656762	Non-classical monocyte
							LY6E	0.716028	8.03112e-21	0.738627	Non-classical monocyte
							TPPP3	0.765519	2.40222e-20	0.664569	Non-classical monocyte
							GNG2	0.706304	1.59689e-19	0.720452	Non-classical monocyte
							NINJ1	0.752008	1.61919e-18	0.721759	Non-classical monocyte
							LYPD2	1.58982	3.23787e-12	0.633327	Non-classical monocyte
							MT2A	0.792361	1.45013e-07	0.656191	Non-classical monocyte
							HLA-DRA	0.895957	4.95389e-38	0.815655	Intermediate monocyte
							CPVL	0.840424	1.13921e-29	0.781082	Intermediate monocyte
							CD4	0.821261	1.31223e-27	0.769545	Intermediate monocyte
							FGL2	0.730888	9.89345e-25	0.758589	Intermediate monocyte
							ZFP36	0.912026	2.82059e-22	0.746748	Intermediate monocyte
							HLA-DPB1	0.745331	7.21222e-21	0.739641	Intermediate monocyte
							NFKBIA	0.906675	3.74605e-19	0.730698	Intermediate monocyte
							LGALS2	0.799403	5.99054e-19	0.696287	Intermediate monocyte
							ZFP36L1	1.20206	5.02752e-18	0.723793	Intermediate monocyte
							MARCKS	0.959433	1.13676e-16	0.716158	Intermediate monocyte
							CD83	0.863774	5.32005e-14	0.699997	Intermediate monocyte
							CD300E	0.703968	3.33599e-11	0.681467	Intermediate monocyte
							IL1B	1.30516	1.10072e-10	0.680166	Intermediate monocyte
							TNFAIP3	0.754438	5.04935e-10	0.67521	Intermediate monocyte
							CCL3	1.27806	8.51864e-08	0.657403	Intermediate monocyte
							PTGS2	0.962392	4.32163e-06	0.643235	Intermediate monocyte
							DUSP6	0.802137	3.44632e-05	0.638384	Intermediate monocyte
							CCL3L3	1.18934	0.000209899	0.626496	Intermediate monocyte
							DUSP2	0.841787	0.00345436	0.61579	Intermediate monocyte
							APOBEC3A	0.769108	0.00355148	0.616165	Intermediate monocyte
							MIF	1.00389	1.21866e-41	0.916795	hMDP
							PRDX2	0.774025	1.6787e-38	0.869066	hMDP
							RPS18	1.51264	2.20575e-33	0.97527	hMDP
							RPS14	1.21961	7.32196e-33	0.971809	hMDP
							RPL37A	1.00678	7.5436e-33	0.971723	hMDP
							RPS15	1.34132	1.32608e-32	0.970079	hMDP
							RPL14	1.15667	2.06095e-32	0.968764	hMDP
							RPL19	0.953035	2.07256e-32	0.968781	hMDP
							RPL3	1.36515	2.33805e-32	0.967518	hMDP
							RPS27A	0.970552	5.05954e-32	0.966168	hMDP
							SPINK2	2.00815	7.71589e-32	0.936056	hMDP
							RPS7	1.21228	1.48252e-31	0.962897	hMDP
							RPS3A	1.09353	2.27166e-31	0.961737	hMDP
							RPL5	1.05745	2.35265e-31	0.961634	hMDP
							RPL35	0.955676	4.14012e-31	0.959955	hMDP
							HINT1	1.31894	5.19312e-31	0.959194	hMDP
							RPS25	1.20212	1.06269e-30	0.957082	hMDP
							RPL31	0.888541	2.00985e-30	0.955231	hMDP
[truncated: 866 more rows]

## Sheet: Table S7
peripheral blood				primary tumors and metastases
virus type	Genomic ID			virus type	Genomic ID
HLTV-1	GCF_000863585.1			HPV	GCA_031098875.1
HSV-1	GCF_000859985.2			HPV	GCA_003177575.1
HPV	GCF_001274345.1			HPV	GCA_031321905.1
EBV	GCF_002402265.1			HPV	GCA_001430115.1
HBV	GCA_003033055.1			HPV	GCA_003178615.1
				HPV	GCA_003180375.1
				HPV	GCA_003177895.1
				HPV	GCA_003180755.1
				HPV	GCA_031122535.1
				HPV	GCA_003177875.1
				HPV	GCA_031168555.1
				HPV	GCA_002827025.1
				HPV	GCA_031120705.1
				HPV	GCA_031113235.1
				HPV	GCA_031123415.1
				HPV	GCA_000864905.1
				HPV	GCA_003177675.1
				HPV	GCA_003180035.1
				HPV	GCA_031162765.1
				HPV	GCA_031321895.1
				HPV	GCA_003179455.1
				HPV	GCA_003179955.1
				HPV	GCA_031173435.1
				HPV	GCA_003177975.1
				HPV	GCA_003178795.1
				HPV	GCA_000864925.1
				HPV	GCA_000891495.1
				HPV	GCA_031106185.1
				HPV	GCA_004133345.1
				HPV	GCA_031162655.1
				HPV	GCA_031098965.1
				HPV	GCA_003180175.1
				HPV	GCA_031168605.1
				HPV	GCA_003179715.1
				HPV	GCA_003177535.1
				HPV	GCA_003180795.1
				HPV	GCA_031099225.1
				HPV	GCA_003179635.1
				HPV	GCA_003180715.1
				HPV	GCA_000864825.1
				HPV	GCA_000869845.1
				HPV	GCA_031162705.1
				HPV	GCA_003177555.1
				HPV	GCA_000908695.1
				HPV	GCA_003180195.1
				HPV	GCA_031105925.1
				HPV	GCA_003180775.1
				HPV	GCA_003177915.1
				HPV	GCA_003179515.1
				HPV	GCA_003178975.1
				HPV	GCA_003178355.1
				HPV	GCA_031099035.1
				HPV	GCA_031162725.1
				HPV	GCA_003180515.1
				HPV	GCA_000890535.1
				HPV	GCA_000838505.1
				HPV	GCA_000912535.1
				HPV	GCA_031162745.1
				HPV	GCA_003177735.1
				HPV	GCA_000874925.1
				HPV	GCA_004287915.1
				HPV	GCA_031106205.1
				HPV	GCA_000865565.1
				HPV	GCA_000864725.1
				HPV	GCA_031162735.1
				HPV	GCA_003178915.1
				HPV	GCA_031159025.1
				HPV	GCA_000862825.1
				HPV	GCA_003178495.1
				HPV	GCA_000896435.1
				HPV	GCA_000865685.1
				HPV	GCA_000864845.1
				HPV	GCA_003178735.1
				HPV	GCA_002827005.1
				HPV	GCA_031099175.1
				HPV	GCA_000884175.1
				HPV	GCA_003178235.1
				HPV	GCA_003177775.1
				HPV	GCA_031162685.1
				HPV	GCA_003177515.1
				HPV	GCA_003178695.1
				HPV	GCA_003179395.1
				HPV	GCA_003179495.1
				HPV	GCA_003179575.1
				HPV	GCA_003180055.1
				HPV	GCA_000863845.1
				HPV	GCA_002987345.1
				HPV	GCA_003177715.1
				HPV	GCA_003178995.1
				HPV	GCA_031106195.1
				HPV	GCA_003178595.1
				HPV	GCA_002987365.1
				HPV	GCA_003178515.1
				HPV	GCA_031168505.1
				HPV	GCA_000883655.1
				HPV	GCA_003180735.1
				HPV	GCA_003178655.1
				HPV	GCA_001184845.1
				HPV	GCA_003180275.1
				HPV	GCA_003180555.1
				HPV	GCA_003178675.1
				HPV	GCA_003179695.1
				HPV	GCA_031173405.1
				HPV	GCA_000883695.1
				HPV	GCA_031162755.1
				HPV	GCA_003180155.1
				HPV	GCA_000889075.1
				HPV	GCA_003177395.1
				HPV	GCA_003177755.1
				HPV	GCA_003178955.1
				HPV	GCA_031098905.1
				HPV	GCA_031120605.1
				HPV	GCA_000868225.1
				HPV	GCA_031120745.1
				HPV	GCA_000863965.1
				HPV	GCA_031113035.1
				HPV	GCA_003177375.1
				HPV	GCA_003178535.1
				HPV	GCA_003180535.1
				HPV	GCA_003147505.1
				HPV	GCA_003180615.1
				HPV	GCA_031120715.1
				HPV	GCA_002826825.1
				HPV	GCA_031162695.1
				HPV	GCA_003180635.1
				HPV	GCA_003180575.1
				HPV	GCA_003055605.1
				HPV	GCA_000882135.1
				HPV	GCA_000898235.1
				HPV	GCA_031099265.1
				HPV	GCA_003179995.1
				HPV	GCA_003180835.1
				HPV	GCA_031175295.1
				HPV	GCA_003180915.1
				HPV	GCA_003179595.1
				HPV	GCA_001274345.1
				HPV	GCA_000839365.1
				HPV	GCA_003180875.1
				HPV	GCA_031258445.1
				HPV	GCA_000899515.1
				HPV	GCA_003178635.1
				HPV	GCA_031113315.1
				HPV	GCA_003180675.1
				HPV	GCA_003179615.1
				HPV	GCA_003178875.1
				HPV	GCA_003179055.1
				HPV	GCA_000889675.1
				HPV	GCA_003179155.1
				HPV	GCA_031099135.1
				HPV	GCA_003180295.1
				HPV	GCA_031128445.1
				HPV	GCA_031106175.1
				HPV	GCA_000846285.1
				HPV	GCA_031162715.1
				HPV	GCA_003179015.1
				HPV	GCA_003180595.1
				HPV	GCA_031099145.1
				HPV	GCA_002006915.1
				HPV	GCA_000861945.1
				HPV	GCA_000913075.1
				HPV	GCA_003180855.1
				HPV	GCA_003179835.1
				HPV	GCA_031173375.1
				HPV	GCA_000989155.1
				HPV	GCA_003180455.1
				HPV	GCA_031162665.1
				HPV	GCA_003179415.1
				HPV	GCA_003180655.1
				HPV	GCA_003178815.1
				HPV	GCA_031099045.1
				HPV	GCA_000841625.1
				HPV	GCA_003177935.1
				HPV	GCA_003179095.1
				HPV	GCA_000866485.1
				HPV	GCA_000898255.1
				HPV	GCA_000863685.1
				HPV	GCA_003178395.1
				HPV	GCA_000862685.1
				HPV	GCA_031321915.1
				HPV	GCA_000866505.1
				HPV	GCA_003180095.1
				HPV	GCA_031127745.1
				HPV	GCA_000863945.2
				HPV	GCA_003147485.1
				HPV	GCA_003179375.1
				HPV	GCA_003178055.1
				HPV	GCA_003177595.1
				HPV	GCA_003180355.1
				HPV	GCA_000918095.1
				HPV	GCA_031099075.1
				HPV	GCA_000865665.1
				HPV	GCA_031314295.1
				HPV	GCA_031321925.1
				HPV	GCA_000897255.1
				HPV	GCA_031165905.1
				HPV	GCA_031162675.1
				HPV	GCA_003178835.1
				HPV	GCA_003177655.1
				HPV	GCA_003177475.1
				HPV	GCA_000861925.1
				HPV	GCA_003178895.1
				HPV	GCA_003177615.1
				HPV	GCA_031154425.1
				HPV	GCA_000899695.1
				HPV	GCA_003179855.1
				HPV	GCA_003180255.1
				HPV	GCA_031098895.1
				HPV	GCA_003178715.1
				HPV	GCA_003180695.1
				HPV	GCA_002827045.1
				HPV	GCA_003178215.1
				HPV	GCA_002826985.1
				HPV	GCA_003177495.1
				HPV	GCA_031099085.1
				HPV	GCA_003180395.1
				HPV	GCA_003179555.1
				HPV	GCA_003178415.1
				HPV	GCA_003179195.1
				HPV	GCA_000889695.1
				HPV	GCA_031162635.1
				HPV	GCA_003180475.1
				HPV	GCA_003177795.1
				HPV	GCA_031106165.1
				HPV	GCA_003177955.1
				HPV	GCA_003178855.1
				HPV	GCA_003180335.1
				HPV	GCA_003178375.1
				HPV	GCA_003178475.1
				HPV	GCA_000888015.1
				HPV	GCA_003180235.1
				HPV	GCA_031116715.1
				HPV	GCA_031109545.1
				HPV	GCA_003180315.1
				HPV	GCA_031162645.1
				HPV	GCA_003179215.1
				HPV	GCA_003180815.1
				HPV	GCA_031109115.1
				HPV	GCA_003179815.1
				HPV	GCA_031098915.1
				HPV	GCA_031168455.1
				HPV	GCA_031109655.1
				HPV	GCA_003180895.1
				HPV	GCA_003178435.1
				HPV	GCA_003179035.1
				HPV	GCA_000898855.1
				HPV	GCA_003180215.1
				HPV	GCA_003178455.1
				HPV	GCA_031173465.1
				HPV	GCA_003178935.1
				HPV	GCA_031099255.1
				HPV	GCA_000890115.1
				HPV	GCA_003179435.1
				EBV	GCA_002402265.1
				EBV	GCA_027943495.1
				EBV	GCA_027943465.1
				EBV	GCA_027943445.1
				EBV	GCA_027943475.1
				EBV	GCA_027943485.1
				EBV	GCA_027943455.1
				EBV	GCA_027931395.1
				EBV	GCA_027931405.1
				EBV	GCA_027933725.1
				EBV	GCA_027933745.1
				EBV	GCA_027933755.1
				EBV	GCA_027933765.1
				EBV	GCA_027933775.1
				EBV	GCA_027933785.1
				EBV	GCA_027933795.1
				EBV	GCA_027933805.1
				EBV	GCA_027933815.1
				EBV	GCA_027933825.1
				EBV	GCA_027933835.1
				EBV	GCA_027933845.1
				EBV	GCA_027933855.1
				EBV	GCA_027933865.1
				EBV	GCA_027933885.1
				EBV	GCA_027933895.1
				EBV	GCA_027933905.1
				EBV	GCA_027933915.1
				EBV	GCA_027933925.1
				EBV	GCA_027933935.1
				EBV	GCA_027933945.1
				EBV	GCA_027933965.1
				EBV	GCA_027933975.1
				EBV	GCA_027933985.1
				EBV	GCA_027933995.1
				EBV	GCA_027934015.1
				EBV	GCA_027934025.1
				EBV	GCA_027934075.1
				EBV	GCA_027934085.1
				EBV	GCA_027934105.1
				EBV	GCA_027934125.1
				EBV	GCA_027934135.1
				EBV	GCA_027934145.1
				EBV	GCA_027934155.1
				EBV	GCA_027934165.1
				EBV	GCA_027934175.1
				EBV	GCA_027934185.1
				EBV	GCA_027934215.1
				EBV	GCA_027934265.1
				EBV	GCA_027934275.1
				EBV	GCA_027934285.1
				EBV	GCA_027934295.1
				EBV	GCA_027934325.1
				EBV	GCA_027934335.1
				EBV	GCA_027934405.1
				EBV	GCA_027934445.1
				EBV	GCA_027934515.1
				EBV	GCA_027934575.1
				EBV	GCA_027934795.1
				EBV	GCA_027934815.1
				EBV	GCA_027934825.1
				EBV	GCA_027934865.1
				EBV	GCA_027934885.1
				EBV	GCA_027934895.1
				EBV	GCA_027934995.1
				EBV	GCA_027935045.1
				EBV	GCA_027935065.1
				EBV	GCA_027935155.1
				EBV	GCA_027935245.1
				EBV	GCA_027935275.1
				EBV	GCA_027935345.1
				EBV	GCA_027935355.1
				EBV	GCA_027935405.1
				EBV	GCA_027935535.1
				EBV	GCA_027935575.1
				EBV	GCA_027935615.1
				EBV	GCA_027935625.1
				EBV	GCA_027935685.1
				EBV	GCA_027935965.1
				EBV	GCA_027935995.1
				EBV	GCA_027938635.1
				EBV	GCA_000872045.1
				EBV	GCA_027934115.1
				EBV	GCA_027935085.1
				EBV	GCA_027934095.1
				EBV	GCA_027934465.1
				EBV	GCA_027934065.1
				EBV	GCA_027934045.1
				EBV	GCA_027934455.1
				EBV	GCA_027934255.1
				EBV	GCA_027934385.1
				EBV	GCA_027934505.1
				EBV	GCA_027934665.1
				EBV	GCA_027934605.1
				EBV	GCA_027934715.1
				EBV	GCA_027934485.1
				EBV	GCA_027934525.1
				EBV	GCA_027934635.1
				EBV	GCA_027934725.1
				EBV	GCA_027934555.1
				EBV	GCA_027935035.1
				EBV	GCA_027934005.1
				EBV	GCA_027934205.1
				EBV	GCA_027934695.1
				EBV	GCA_027934435.1
				EBV	GCA_027934755.1
				EBV	GCA_027934785.1
				EBV	GCA_027934775.1
				EBV	GCA_027935255.1
				EBV	GCA_027934935.1
				EBV	GCA_027935425.1
				EBV	GCA_027935295.1
				EBV	GCA_027935205.1
				EBV	GCA_027935225.1
				EBV	GCA_027935455.1
				EBV	GCA_027935475.1
				EBV	GCA_027935565.1
				EBV	GCA_027935595.1
				EBV	GCA_027935895.1
				EBV	GCA_027935725.1
				EBV	GCA_027935055.1
				EBV	GCA_027936085.1
				EBV	GCA_027936025.1
				EBV	GCA_027935695.1
				EBV	GCA_027934705.1
				EBV	GCA_027934945.1
				EBV	GCA_027935865.1
				EBV	GCA_027935775.1
				EBV	GCA_027936165.1
				EBV	GCA_027934395.1
				EBV	GCA_027934495.1
				EBV	GCA_027934225.1
				EBV	GCA_027934375.1
				EBV	GCA_027938565.1
				EBV	GCA_027935315.1
				EBV	GCA_027936125.1
				EBV	GCA_027934355.1
				EBV	GCA_027935385.1
				EBV	GCA_027935235.1
				EBV	GCA_027935185.1
				EBV	GCA_027935845.1
				EBV	GCA_027935265.1
				EBV	GCA_027934625.1
				EBV	GCA_027935375.1
				EBV	GCA_027935025.1
				EBV	GCA_027935125.1
				EBV	GCA_027936215.1
				EBV	GCA_027935165.1
				EBV	GCA_027934685.1
				EBV	GCA_027934235.1
				EBV	GCA_027934615.1
				EBV	GCA_027934535.1
				EBV	GCA_027934765.1
				EBV	GCA_027935175.1
				EBV	GCA_027934245.1
				EBV	GCA_027934835.1
				EBV	GCA_027934905.1
				EBV	GCA_027935525.1
				EBV	GCA_027935105.1
				EBV	GCA_027935075.1
				EBV	GCA_027935095.1
				EBV	GCA_027935365.1
				EBV	GCA_027934415.1
				EBV	GCA_027934915.1
				EBV	GCA_027935885.1
				EBV	GCA_027934875.1
				EBV	GCA_027934985.1
				EBV	GCA_027934675.1
				EBV	GCA_027934655.1
				EBV	GCA_027934745.1
				EBV	GCA_027935195.1
				EBV	GCA_027934425.1
				EBV	GCA_027934855.1
				EBV	GCA_027934645.1
				EBV	GCA_027935115.1
				EBV	GCA_027934565.1
				EBV	GCA_027934965.1
				EBV	GCA_027935305.1
				EBV	GCA_027935555.1
				EBV	GCA_027935005.1
				EBV	GCA_027934475.1
				EBV	GCA_027935325.1
				EBV	GCA_027934735.1
				EBV	GCA_027934805.1
				EBV	GCA_027938425.1
				EBV	GCA_027935675.1
				EBV	GCA_027938575.1
				EBV	GCA_027934545.1
				EBV	GCA_027938905.1
				EBV	GCA_027935655.1
				EBV	GCA_027935415.1
				EBV	GCA_027935495.1
				EBV	GCA_027934845.1
				EBV	GCA_027935135.1
				EBV	GCA_027934595.1
				EBV	GCA_027935395.1
				EBV	GCA_027934585.1
				EBV	GCA_027935145.1
				EBV	GCA_027935015.1
				EBV	GCA_027935485.1
				EBV	GCA_027934955.1
				EBV	GCA_027935215.1
				EBV	GCA_027935745.1
				EBV	GCA_027935755.1
				EBV	GCA_027934315.1
				EBV	GCA_027934035.1
				EBV	GCA_027934305.1
				EBV	GCA_027934195.1
				EBV	GCA_027933955.1
				EBV	GCA_027935435.1
				EBV	GCA_027934055.1
				EBV	GCA_027934925.1
				EBV	GCA_027935545.1
				EBV	GCA_900411575.1
				EBV	GCA_900411595.1
				EBV	GCA_900411615.1
				EBV	GCA_900411475.1
				EBV	GCA_027935635.1
				EBV	GCA_027934975.1
				EBV	GCA_027933735.1
				EBV	GCA_027935585.1
				EBV	GCA_027935505.1
				EBV	GCA_027935765.1
				EBV	GCA_027935605.1
				EBV	GCA_027935715.1
				EBV	GCA_027933875.1
				EBV	GCA_027940925.1
				EBV	GCA_900411425.1
				EBV	GCA_027935335.1
				EBV	GCA_900411585.1
				EBV	GCA_900003885.1
				EBV	GCA_027935465.1
				EBV	GCA_900474115.1
				EBV	GCA_027939255.1
				EBV	GCA_900411455.1
				EBV	GCA_900411435.1
				EBV	GCA_900411445.1
				EBV	GCA_027935925.1
				EBV	GCA_900411525.1
				EBV	GCA_027935705.1
				EBV	GCA_027934345.1
				EBV	GCA_027935735.1
				EBV	GCA_027935645.1
				EBV	GCA_900003815.1
				EBV	GCA_900003645.1
				EBV	GCA_900004285.1
				EBV	GCA_900474035.1
				EBV	GCA_900005075.1
				EBV	GCA_900003415.1
				EBV	GCA_900003425.1
				EBV	GCA_900003955.1
				EBV	GCA_900006275.1
				EBV	GCA_900003585.1
				EBV	GCA_900003445.1
				EBV	GCA_900003615.1
				EBV	GCA_900003625.1
				EBV	GCA_900004255.1
				EBV	GCA_900003895.1
				EBV	GCA_900003695.1
				EBV	GCA_900003655.1
				EBV	GCA_900003785.1
				EBV	GCA_900003825.1
				EBV	GCA_900004305.1
				EBV	GCA_900003475.1
				EBV	GCA_900003465.1
				EBV	GCA_900004095.1
				EBV	GCA_900003405.1
				EBV	GCA_900003795.1
				EBV	GCA_900004625.1
				EBV	GCA_900003915.1
				EBV	GCA_900004115.1
				EBV	GCA_900004245.1
				EBV	GCA_900004215.1
				EBV	GCA_900019245.1
				EBV	GCA_900003685.1
				EBV	GCA_900003935.1
				EBV	GCA_900004235.1
				EBV	GCA_900004105.1
				EBV	GCA_900006265.1
				EBV	GCA_900007265.1
				EBV	GCA_900003805.1
				EBV	GCA_900003905.1
				EBV	GCA_900013555.1
				EBV	GCA_900003545.1
				EBV	GCA_900003735.1
				EBV	GCA_900003995.1
				EBV	GCA_900007025.1
				EBV	GCA_900003605.1
				EBV	GCA_900003665.1
				EBV	GCA_900003775.1
				EBV	GCA_900004295.1
				EBV	GCA_900004005.1
				EBV	GCA_900004075.1
				EBV	GCA_900004125.1
				EBV	GCA_900012645.1
				EBV	GCA_900013545.1
				EBV	GCA_900474145.1
				EBV	GCA_900003845.1
				EBV	GCA_900003865.1
				EBV	GCA_900006305.1
				EBV	GCA_900004145.1
				EBV	GCA_900003595.1
				EBV	GCA_900067285.1
				EBV	GCA_900003435.1
				EBV	GCA_900004315.1
				EBV	GCA_900006575.1
				EBV	GCA_900003855.1
				EBV	GCA_900003745.1
				EBV	GCA_900004135.1
				EBV	GCA_900003675.1
				EBV	GCA_900004665.1
				EBV	GCA_900003635.1
				EBV	GCA_900005835.1
				EBV	GCA_900004635.1
				EBV	GCA_900003925.1
				EBV	GCA_900003835.1
				EBV	GCA_027937675.1
				EBV	GCA_027935445.1
				EBV	GCA_900474155.1
				EBV	GCA_027938095.1
				EBV	GCA_900003555.1
				EBV	GCA_900006285.1
				EBV	GCA_027936135.1
				EBV	GCA_900003495.1
				EBV	GCA_900474255.1
				EBV	GCA_027939155.1
				EBV	GCA_027936015.1
				EBV	GCA_027936075.1
				EBV	GCA_027936615.1
				EBV	GCA_900474125.1
				EBV	GCA_027935955.1
				EBV	GCA_027936575.1
				EBV	GCA_027935915.1
				EBV	GCA_900411415.1
				EBV	GCA_900474055.1
				EBV	GCA_027938505.1
				EBV	GCA_900411535.1
				EBV	GCA_900411495.1
				EBV	GCA_027936585.1
				EBV	GCA_027936095.1
				EBV	GCA_900474065.1
				EBV	GCA_900411545.1
				EBV	GCA_900411485.1
				EBV	GCA_900411405.1
				EBV	GCA_027936535.1
				EBV	GCA_027941025.1
				EBV	GCA_900411505.1
				EBV	GCA_900473995.1
				EBV	GCA_027938245.1
				EBV	GCA_027940475.1
				EBV	GCA_027936115.1
				EBV	GCA_900474595.1
				EBV	GCA_900411565.1
				EBV	GCA_900411555.1
				EBV	GCA_900411515.1
				EBV	GCA_027931425.1
				EBV	GCA_027931435.1
				EBV	GCA_027931445.1
				EBV	GCA_027931455.1
				EBV	GCA_027931465.1
				EBV	GCA_027931475.1
				EBV	GCA_027931485.1
				EBV	GCA_027931495.1
				EBV	GCA_027931505.1
				EBV	GCA_027931515.1
				EBV	GCA_027931525.1
				EBV	GCA_027931535.1
				EBV	GCA_027931545.1
				EBV	GCA_027931555.1
				EBV	GCA_027931565.1
				EBV	GCA_027931575.1
				EBV	GCA_027931585.1
				EBV	GCA_027931595.1
				EBV	GCA_027931605.1
				EBV	GCA_027931615.1
				EBV	GCA_027931625.1
				EBV	GCA_027931635.1
				EBV	GCA_027931645.1
				EBV	GCA_027931655.1
				EBV	GCA_027931665.1
				EBV	GCA_027931675.1
				EBV	GCA_027931685.1
				EBV	GCA_027931695.1
				EBV	GCA_027931705.1
				EBV	GCA_027931715.1
				EBV	GCA_027931725.1
				EBV	GCA_027931735.1
				EBV	GCA_027931745.1
				EBV	GCA_027931755.1
				EBV	GCA_027931765.1
				EBV	GCA_027931775.1
				EBV	GCA_027931785.1
				EBV	GCA_027931795.1
				EBV	GCA_027931805.1
				EBV	GCA_027931815.1
				EBV	GCA_027931825.1
				EBV	GCA_027931835.1
				EBV	GCA_027931845.1
				EBV	GCA_027931855.1
				EBV	GCA_027931865.1
				EBV	GCA_027931875.1
				EBV	GCA_027931885.1
				EBV	GCA_027931895.1
				EBV	GCA_027931905.1
				EBV	GCA_027931915.1
				EBV	GCA_027931925.1
				EBV	GCA_027931935.1
				EBV	GCA_027931945.1
				EBV	GCA_027931955.1
				EBV	GCA_027931965.1
				EBV	GCA_027931975.1
				EBV	GCA_027931985.1
				EBV	GCA_027931995.1
				EBV	GCA_027932005.1
				EBV	GCA_027932015.1
				EBV	GCA_027932025.1
				EBV	GCA_027932035.1
				EBV	GCA_027932045.1
				EBV	GCA_027932055.1
				EBV	GCA_027932065.1
				EBV	GCA_027932075.1
				EBV	GCA_027932085.1
				EBV	GCA_027932095.1
				EBV	GCA_027932105.1
				EBV	GCA_027932115.1
				EBV	GCA_027932125.1
				EBV	GCA_027932135.1
				EBV	GCA_027932145.1
				EBV	GCA_027932155.1
				EBV	GCA_027932165.1
				EBV	GCA_027932175.1
				EBV	GCA_027932185.1
				EBV	GCA_027932195.1
				EBV	GCA_027932205.1
				EBV	GCA_027932215.1
				EBV	GCA_027932225.1
				EBV	GCA_027932235.1
				EBV	GCA_027932245.1
				EBV	GCA_027932255.1
				EBV	GCA_027932265.1
				EBV	GCA_027932275.1
				EBV	GCA_027932285.1
				EBV	GCA_027932295.1
				EBV	GCA_027932305.1
				EBV	GCA_027932315.1
				EBV	GCA_027932325.1
				EBV	GCA_027932335.1
				EBV	GCA_027932345.1
				EBV	GCA_027932355.1
				EBV	GCA_027932365.1
				EBV	GCA_027932375.1
				EBV	GCA_027932385.1
				EBV	GCA_027932395.1
				EBV	GCA_027932405.1
				EBV	GCA_027932415.1
				EBV	GCA_027932425.1
				EBV	GCA_027932435.1
				EBV	GCA_027932445.1
				EBV	GCA_027932455.1
				EBV	GCA_027932465.1
				EBV	GCA_027932475.1
				EBV	GCA_027932485.1
				EBV	GCA_027932495.1
				EBV	GCA_027932505.1
				EBV	GCA_027932515.1
				EBV	GCA_027932525.1
				EBV	GCA_027932535.1
				EBV	GCA_027932545.1
				EBV	GCA_027932555.1
				EBV	GCA_027932565.1
				EBV	GCA_027932575.1
				EBV	GCA_027932585.1
				EBV	GCA_027932595.1
				EBV	GCA_027932605.1
				EBV	GCA_027932615.1
				EBV	GCA_027932625.1
				EBV	GCA_027932635.1
				EBV	GCA_027932645.1
				EBV	GCA_027932655.1
				EBV	GCA_027932665.1
				EBV	GCA_027932675.1
				EBV	GCA_027932685.1
				EBV	GCA_027932695.1
				EBV	GCA_027932705.1
				EBV	GCA_027932715.1
				EBV	GCA_027932725.1
				EBV	GCA_027932735.1
				EBV	GCA_027932745.1
				EBV	GCA_027932755.1
				EBV	GCA_027932765.1
				EBV	GCA_027932775.1
				EBV	GCA_027932785.1
				EBV	GCA_027932795.1
				EBV	GCA_027932805.1
				EBV	GCA_027932815.1
				EBV	GCA_027932825.1
				EBV	GCA_027932835.1
				EBV	GCA_027932845.1
				EBV	GCA_027932855.1
				EBV	GCA_027932865.1
				EBV	GCA_027932875.1
				EBV	GCA_027932885.1
				EBV	GCA_027932895.1
				EBV	GCA_027932905.1
				EBV	GCA_027932915.1
				EBV	GCA_027932925.1
				EBV	GCA_027932935.1
				EBV	GCA_027932945.1
				EBV	GCA_027932955.1
				EBV	GCA_027932965.1
				EBV	GCA_027932975.1
				EBV	GCA_027932985.1
				EBV	GCA_027932995.1
				EBV	GCA_027933005.1
				EBV	GCA_027933015.1
				EBV	GCA_027933025.1
				EBV	GCA_027933035.1
				EBV	GCA_027933045.1
				EBV	GCA_027933055.1
				EBV	GCA_027933065.1
				EBV	GCA_027933075.1
				EBV	GCA_027933085.1
				EBV	GCA_027933095.1
				EBV	GCA_027933105.1
				EBV	GCA_027933115.1
				EBV	GCA_027933125.1
				EBV	GCA_027933135.1
				EBV	GCA_027933145.1
				EBV	GCA_027933155.1
				EBV	GCA_027933165.1
				EBV	GCA_027933175.1
				EBV	GCA_027933185.1
				EBV	GCA_027933195.1
				EBV	GCA_027933205.1
				EBV	GCA_027933215.1
				EBV	GCA_027933225.1
				EBV	GCA_027933235.1
				EBV	GCA_027933245.1
				EBV	GCA_027933255.1
				EBV	GCA_027933265.1
				EBV	GCA_027933275.1
				EBV	GCA_027933285.1
				EBV	GCA_027933295.1
				EBV	GCA_027933305.1
				EBV	GCA_027933315.1
				EBV	GCA_027933325.1
				EBV	GCA_027933335.1
				EBV	GCA_027933345.1
				EBV	GCA_027933355.1
				EBV	GCA_027933365.1
				EBV	GCA_027933375.1
				EBV	GCA_027933385.1
				EBV	GCA_027933395.1
				EBV	GCA_027933405.1
				EBV	GCA_027933415.1
				EBV	GCA_027933425.1
				EBV	GCA_027933435.1
				EBV	GCA_027933445.1
				EBV	GCA_027933455.1
				EBV	GCA_027933465.1
				EBV	GCA_027933475.1
				EBV	GCA_027933485.1
				EBV	GCA_027933495.1
				EBV	GCA_027933505.1
				EBV	GCA_027933515.1
				EBV	GCA_027933525.1
				EBV	GCA_027933535.1
				EBV	GCA_027933545.1
				EBV	GCA_027933555.1
				EBV	GCA_027933565.1
				EBV	GCA_027933575.1
				EBV	GCA_027933585.1
				EBV	GCA_027933595.1
				EBV	GCA_027933605.1
				EBV	GCA_027933615.1
				EBV	GCA_027933625.1
				EBV	GCA_027933635.1
				EBV	GCA_027933645.1
				EBV	GCA_027933655.1
				EBV	GCA_027933665.1
				EBV	GCA_027933675.1
				EBV	GCA_027933685.1
				EBV	GCA_027933695.1
				EBV	GCA_027933705.1
				EBV	GCA_027933715.1
				EBV	GCA_900411465.1
				EBV	GCA_900474165.1
				HBV	GCA_003033055.1
				HBV	GCA_003114255.1
				HBV	GCA_003114375.1
				HBV	GCA_965120125.1
				HBV	GCA_003047895.1
				HBV	GCA_003114315.1
				HBV	GCA_003114495.1
				HBV	GCA_964260765.1
				HBV	GCA_964260775.1
				HBV	GCA_964260805.1
				HBV	GCA_964260835.1
				HBV	GCA_964260855.1
				HBV	GCA_964260875.1
				HBV	GCA_964260885.1
				HBV	GCA_964260895.1
				HBV	GCA_964260945.1
				HBV	GCA_964260955.1
				HBV	GCA_964260985.1
				HBV	GCA_964261005.1
				HBV	GCA_964261025.1
				HBV	GCA_964261045.1
				HBV	GCA_964261065.1
				HBV	GCA_964261075.1
				HBV	GCA_964261085.1
				HBV	GCA_964261105.1
				HBV	GCA_964261115.1
				HBV	GCA_964261125.1
				HBV	GCA_964261155.1
				HBV	GCA_964261185.1
				HBV	GCA_964261195.1
				HBV	GCA_964261205.1
				HBV	GCA_965119755.1
				HBV	GCA_965119765.1
				HBV	GCA_965119775.1
				HBV	GCA_965119795.1
				HBV	GCA_965119815.1
				HBV	GCA_965119845.1
				HBV	GCA_965119915.1
				HBV	GCA_965119985.1
				HBV	GCA_965120025.1
				HBV	GCA_965120045.1
				HBV	GCA_965120065.1
				HBV	GCA_965120095.1
				HBV	GCA_965120115.1
				HBV	GCA_965120145.1
				HBV	GCA_965120185.1
				HBV	GCA_965120195.1
				HBV	GCA_965120205.1
				HBV	GCA_964261175.1
				HBV	GCA_964260905.1
				HBV	GCA_965119935.1
				HBV	GCA_003047955.1
				HBV	GCA_003052205.1
				HBV	GCA_003114175.1
				HBV	GCA_003114235.1
				HBV	GCA_003114275.1
				HBV	GCA_003114355.1
				HBV	GCA_003114395.1
				HBV	GCA_003114415.1
				HBV	GCA_003114555.1
				HBV	GCA_900324085.1
				HBV	GCA_964260745.1
				HBV	GCA_964260815.1
				HBV	GCA_964260965.1
				HBV	GCA_964260975.1
				HBV	GCA_964261095.1
				HBV	GCA_964260795.1
				HBV	GCA_003047935.1
				HBV	GCA_003114205.1
				HBV	GCA_964261035.1
				HBV	GCA_965119955.1
				HBV	GCA_965120015.1
				HBV	GCA_964261135.1
				HBV	GCA_965119965.1
				HBV	GCA_965119865.1
				HBV	GCA_965119855.1
				HBV	GCA_003033085.1
				HBV	GCA_003047375.1
				HBV	GCA_003047395.1
				HBV	GCA_003047415.1
				HBV	GCA_003047435.1
				HBV	GCA_003047455.1
				HBV	GCA_003047475.1
				HBV	GCA_003114475.1
				HBV	GCA_003114525.1
				HBV	GCA_003114575.1
				HBV	GCA_900324095.1
				HBV	GCA_900324195.1
				HBV	GCA_964260755.1
				HBV	GCA_964260825.1
				HBV	GCA_964260925.1
				HBV	GCA_964261015.1
				HBV	GCA_965119805.1
				HBV	GCA_964261165.1
				HBV	GCA_003033035.1
				HBV	GCA_003033045.1
				HBV	GCA_003033065.1
				HBV	GCA_003114295.1
				HBV	GCA_003114435.1
				HBV	GCA_013090105.1
				HBV	GCA_900232365.1
				HBV	GCA_900232375.1
				HBV	GCA_900232385.1
				HBV	GCA_900232395.1
				HBV	GCA_900232405.1
				HBV	GCA_900232415.1
				HBV	GCA_900232425.1
				HBV	GCA_900232435.1
				HBV	GCA_900232445.1
				HBV	GCA_900232455.1
				HBV	GCA_900232465.1
				HBV	GCA_900232475.1
				HBV	GCA_003033075.1
				HBV	GCA_013090095.1
				HBV	GCA_900157435.1
				HBV	GCA_900157445.1
				HBV	GCA_900157455.1
				HBV	GCA_964260995.1
				HBV	GCA_965119975.1
				HBV	GCA_964260865.1
				HBV	GCA_964260785.1
				HBV	GCA_964261145.1
				HBV	GCA_964260845.1
				HBV	GCA_965119785.1
				HBV	GCA_965119825.1
				HBV	GCA_965119885.1
				HBV	GCA_965119905.1
				HBV	GCA_965119925.1
				HBV	GCA_965119945.1
				HBV	GCA_965120035.1
				HBV	GCA_965120055.1
				HBV	GCA_965120105.1
				HBV	GCA_900324105.1
				HBV	GCA_965119995.1
				HBV	GCA_965120165.1
				HBV	GCA_965119835.1
				HBV	GCA_965120085.1
				HBV	GCA_900324175.1
				HBV	GCA_964260735.1
				HBV	GCA_965119895.1
				HBV	GCA_965120075.1
				HBV	GCA_965120175.1
				HBV	GCA_900324145.1
				HBV	GCA_900324185.1
				HBV	GCA_900324155.1
				HBV	GCA_900324115.1
				HBV	GCA_900324125.1
				HBV	GCA_965119875.1
				HBV	GCA_965120005.1
				HBV	GCA_900324075.1
				HBV	GCA_965120135.1
				HBV	GCA_965120155.1
				HBV	GCA_900324165.1
				HBV	GCA_000861825.2
				HBV	GCA_964260935.1
				HBV	GCA_964261055.1
				HBV	GCA_964260915.1
				HLTV-1	GCA_003102335.1
				HLTV-1	GCA_003104295.1
				HLTV-1	GCA_000863585.1
				HLTV-1	GCA_003109405.1
				HLTV-1	GCA_003109425.1
				HLTV-1	GCA_003104435.1
				HLTV-1	GCA_003104455.1
				HSV-1	GCA_000859985.2
				HSV-1	GCA_027935665.1
				HSV-1	GCA_027936225.1
				HSV-1	GCA_027936425.1
				HSV-1	GCA_027936485.1
				HSV-1	GCA_027937035.1
				HSV-1	GCA_027937225.1
				HSV-1	GCA_027937325.1
				HSV-1	GCA_027937355.1
				HSV-1	GCA_027937365.1
				HSV-1	GCA_027937405.1
				HSV-1	GCA_027937425.1
				HSV-1	GCA_003052245.1
				HSV-1	GCA_027937455.1
				HSV-1	GCA_027937465.1
				HSV-1	GCA_027937485.1
				HSV-1	GCA_027937495.1
				HSV-1	GCA_027937505.1
				HSV-1	GCA_027937515.1
				HSV-1	GCA_027937525.1
				HSV-1	GCA_027937535.1
				HSV-1	GCA_027937545.1
				HSV-1	GCA_027937575.1
				HSV-1	GCA_027937645.1
				HSV-1	GCA_027937655.1
				HSV-1	GCA_027937685.1
				HSV-1	GCA_027937695.1
				HSV-1	GCA_027937715.1
				HSV-1	GCA_027937765.1
				HSV-1	GCA_027937775.1
				HSV-1	GCA_027937785.1
				HSV-1	GCA_027937795.1
				HSV-1	GCA_027937805.1
				HSV-1	GCA_027937815.1
				HSV-1	GCA_027937835.1
				HSV-1	GCA_027937845.1
				HSV-1	GCA_027937855.1
				HSV-1	GCA_027937875.1
				HSV-1	GCA_027937885.1
				HSV-1	GCA_027937895.1
				HSV-1	GCA_027937905.1
				HSV-1	GCA_027937915.1
				HSV-1	GCA_027937945.1
				HSV-1	GCA_027937955.1
				HSV-1	GCA_027937965.1
				HSV-1	GCA_027937975.1
				HSV-1	GCA_027937985.1
				HSV-1	GCA_027938005.1
				HSV-1	GCA_027938055.1
				HSV-1	GCA_027938065.1
				HSV-1	GCA_027938085.1
				HSV-1	GCA_027938105.1
				HSV-1	GCA_027938115.1
				HSV-1	GCA_027938155.1
				HSV-1	GCA_027938165.1
				HSV-1	GCA_027938265.1
				HSV-1	GCA_027938275.1
				HSV-1	GCA_027938435.1
				HSV-1	GCA_027938525.1
				HSV-1	GCA_027939335.1
				HSV-1	GCA_027940055.1
				HSV-1	GCA_027940065.1
				HSV-1	GCA_027940075.1
				HSV-1	GCA_027940085.1
				HSV-1	GCA_027940095.1
				HSV-1	GCA_027940115.1
				HSV-1	GCA_027937415.1
				HSV-1	GCA_027937445.1
				HSV-1	GCA_027937065.1
				HSV-1	GCA_027937435.1
				HSV-1	GCA_027937605.1
				HSV-1	GCA_027936255.1
				HSV-1	GCA_027937745.1
				HSV-1	GCA_027937995.1
				HSV-1	GCA_027937935.1
				HSV-1	GCA_027938025.1
				HSV-1	GCA_027938135.1
				HSV-1	GCA_027938175.1
				HSV-1	GCA_027937705.1
				HSV-1	GCA_900089895.1
				HSV-1	GCA_027937825.1
				HSV-1	GCA_027937045.1
				HSV-1	GCA_027937375.1
				HSV-1	GCA_027937555.1
				HSV-1	GCA_027937395.1
				HSV-1	GCA_027937755.1
				HSV-1	GCA_900089935.1
				HSV-1	GCA_900089875.1
				HSV-1	GCA_900089815.1
				HSV-1	GCA_900089865.1
				HSV-1	GCA_900089925.1
				HSV-1	GCA_900090015.1
				HSV-1	GCA_900089915.1
				HSV-1	GCA_900089885.1
				HSV-1	GCA_900089905.1
				HSV-1	GCA_002847105.1
				HSV-1	GCA_027938255.1
				HSV-1	GCA_002847095.1
				HSV-1	GCA_002847125.1
				HSV-1	GCA_002847115.1
				HSV-1	GCA_002847135.1
				HSV-1	GCA_900088405.1
				HSV-1	GCA_027936495.1
				HSV-1	GCA_027937005.1
				HSV-1	GCA_027937475.1
				HSV-1	GCA_027937725.1
				HSV-1	GCA_027937865.1

## Sheet: Table S8
Table S1 Clinical and pathological characteristics of the blood sample cohort of SACC patients
Characteristics	No. of cases
Age(y)
＜60	19
≥60	3
Gender
Male	10
Female	12
Primary site
Parotid gland	2
Oral and palatal regions	5
Nasal cavity and paranasal sinuses	9
Larynx and trachea	3
External auditory canal	1
eye socket	2
T classification
T1	1
T2	4
T3	5
T4	12
N classification
N0	20
N1	2
N2	0
N3	0
M classification
M0	13
M1	9
History of radiotherapy and chemotherapy
No	22
Yes	0

## Sheet: Table S9
Table S8 qPCR primer sequences
human	Forward primer	Reverse primer	Application
IL33	GTGACGGTGTTGATGGTAAGAT	AGCTCCACAGAGTGTTCCTTG	qRT-PCR
CCL14	GCTGCCATTCCCTTCTTCCT	CCCCCACCAACTTTAGCTGT	qRT-PCR
MYB	GAGGTGGCATAACCACTTGAA	AGGCAGTAGCTTTGCGATTTC	qRT-PCR
NOTCH1	GAGGCGTGGCAGACTATGC	CTTGTACTCCGTCAGCGTGA	qRT-PCR
CD24	CTCCTACCCACGCAGATTTATTC	AGAGTGAGACCACGAAGAGAC	qRT-PCR
GAPDH	CAATGACCCCTTCATTGACC	GACAAGCTTCCCGTTCTCAG	qRT-PCR
ACTB	AGACCTGTACGCCAACACAG	TTCTGCATCCTGTCGGCAAT	qRT-PCR
	Inner primers		Outer primers
fusion1	MN-F1	CACCACTCCACTCCATCTCT	MN-F1W	ACCACCATTGCCGACCA
	MN-R1	GCCAAGTAATTCCCAATGTATCC	MN-R1W	TGCTTGTTTCTGCTTGAAGGA
fusion2	MN-F2	CCTTAGCCACTGGAGACTG	MN-F2W	GCAAGGCACAGCACAATTCC
	MN-R2	CAATGTATCCTCACTGGTACTG	MN-R2W	CGGTAAGATGGGTGTCCTATTTGA

[truncated: 2 more sheets: Table S10, Table S11]
